# Supplementary material for: Single-cell RNA sequencing reveals myeloid and T cell co-stimulation mediated by IL-7 anti-cancer immunotherapy
Source: Br J Cancer. 2024 Feb 29;130(8):1388–401. doi: 10.1038/s41416-024-02617-7 (PMC11014989; doi:10.1038/s41416-024-02617-7)
Supplement: Supplementary file 2 — Supplementary Table 1 [file 41416_2024_2617_MOESM2_ESM.xlsx]

## Sheet: Human CD45 cells
Supplementary Table 1.
List of differentially expressed genes for each cell cluster from human scRNA-seq.
Human CD45+ cells
gene	avg_logFC	p_val	p_val_adj	pct.1	pct.2	cluster
IL7R	1.20681	0	0	0.685	0.253	0
LTB	0.861479	0	0	0.709	0.341	0
KLRB1	0.787613	0	0	0.518	0.273	0
ZFP36L2	0.721611	0	0	0.899	0.752	0
LMNA	0.666065	0	0	0.505	0.401	0
SARAF	0.661545	0	0	0.896	0.731	0
CCR7	0.646922	0	0	0.262	0.077	0
TRAC	0.619768	0	0	0.831	0.401	0
LEPROTL1	0.606384	0	0	0.68	0.474	0
RORA	0.597666	0	0	0.488	0.24	0
RGCC	0.573636	0	0	0.653	0.471	0
ANXA1	0.560325	0	0	0.749	0.627	0
SPOCK2	0.541961	0	0	0.516	0.238	0
JUNB	0.535139	0	0	0.856	0.795	0
TNFAIP3	0.532857	0	0	0.692	0.517	0
TRAT1	0.514756	0	0	0.319	0.108	0
CD2	0.50387	0	0	0.745	0.418	0
CD6	0.495645	0	0	0.354	0.152	0
RP11-138A9.1	0.492194	0	0	0.454	0.278	0
EML4	0.491582	0	0	0.502	0.352	0
TRBC2	0.477195	0	0	0.664	0.387	0
RPS12	0.475962	0	0	0.991	0.985	0
CD3E	0.473116	0	0	0.736	0.4	0
BTG1	0.469194	0	0	0.986	0.946	0
RPL13	0.465854	0	0	0.994	0.991	0
CXCR4	0.465799	0	0	0.908	0.727	0
RPLP0	0.465182	0	0	0.963	0.93	0
CREM	0.464556	0	0	0.687	0.563	0
YPEL5	0.454624	0	0	0.651	0.532	0
RPS6	0.454612	0	0	0.992	0.985	0
CD3D	0.45404	0	0	0.853	0.46	0
RP11-138A9.2	0.453117	0	0	0.345	0.2	0
RPLP1	0.447022	0	0	0.995	0.991	0
RPS27A	0.443355	0	0	0.993	0.987	0
RPS4X	0.436093	0	0	0.99	0.981	0
RPL3	0.434853	0	0	0.992	0.983	0
RPS18	0.434585	0	0	0.994	0.989	0
AC016831.7	0.433764	0	0	0.318	0.168	0
RPS3	0.431556	0	0	0.99	0.982	0
RPS25	0.431401	0	0	0.988	0.978	0
RPL30	0.428731	0	0	0.988	0.977	0
GLTSCR2	0.428213	0	0	0.834	0.764	0
ICOS	0.424054	0	0	0.293	0.122	0
CD69	0.42404	0	0	0.64	0.471	0
RPL32	0.422391	0	0	0.99	0.984	0
FXYD5	0.416667	0	0	0.756	0.666	0
LDHB	0.41589	0	0	0.653	0.547	0
JUN	0.41123	0	0	0.777	0.681	0
RPS17	0.406483	0	0	0.97	0.904	0
TCF7	0.405929	0	0	0.267	0.121	0
RPSA	0.405642	0	0	0.971	0.944	0
RPL34	0.403359	0	0	0.992	0.986	0
PBXIP1	0.399269	0	0	0.353	0.198	0
RPL13A	0.396818	0	0	0.995	0.991	0
RPL9	0.39621	0	0	0.984	0.976	0
EEF1A1	0.395453	0	0	0.996	0.993	0
GPR183	0.394736	0	0	0.531	0.317	0
RPS29	0.393537	0	0	0.99	0.981	0
RPL23A	0.385707	0	0	0.991	0.981	0
RPL10	0.385688	0	0	0.996	0.993	0
RPS3A	0.385286	0	0	0.988	0.98	0
RPL10A	0.383054	0	0	0.981	0.962	0
RPS15A	0.382797	0	0	0.992	0.984	0
RPS27	0.380627	0	0	0.996	0.992	0
RPLP2	0.380358	0	0	0.992	0.987	0
RPL21	0.379781	0	0	0.993	0.988	0
RPL4	0.379147	0	0	0.944	0.914	0
ZFP36	0.377091	0	0	0.778	0.738	0
RPL11	0.375976	0	0	0.991	0.985	0
FOS	0.372108	0	0	0.729	0.657	0
TRBC1	0.371841	0	0	0.508	0.338	0
RPL31	0.370523	0	0	0.981	0.97	0
TSC22D3	0.369717	0	0	0.841	0.753	0
RPS16	0.368279	0	0	0.986	0.979	0
RPL5	0.366749	0	0	0.964	0.945	0
RPS14	0.364606	0	0	0.992	0.986	0
EEF1B2	0.363652	0	0	0.885	0.841	0
PABPC1	0.363505	0	0	0.874	0.839	0
RPL35A	0.363121	0	0	0.985	0.976	0
PIK3IP1	0.357451	0	0	0.375	0.247	0
RPL18A	0.35236	0	0	0.989	0.983	0
RPS8	0.351976	0	0	0.984	0.975	0
RPL14	0.349926	0	0	0.982	0.966	0
RPL19	0.349466	0	0	0.989	0.983	0
RPS2	0.34763	0	0	0.994	0.988	0
CD3G	0.34319	0	0	0.486	0.269	0
RPS5	0.343032	0	0	0.97	0.951	0
OCIAD2	0.341017	0	0	0.399	0.262	0
TPT1	0.337418	0	0	0.989	0.982	0
RPL18	0.331765	0	0	0.98	0.97	0
RPL36	0.330877	0	0	0.977	0.961	0
RPS10	0.330166	0	0	0.941	0.912	0
RPL7	0.326919	0	0	0.985	0.979	0
BIRC3	0.322611	0	0	0.489	0.342	0
RPL28	0.315726	0	0	0.992	0.987	0
RHOH	0.315595	0	0	0.441	0.302	0
RPL39	0.313122	0	0	0.988	0.981	0
EIF3E	0.312843	0	0	0.714	0.668	0
RPL6	0.311376	0	0	0.98	0.968	0
CD48	0.310244	0	0	0.653	0.524	0
RPS13	0.301725	0	0	0.978	0.967	0
RPS19	0.301352	0	0	0.993	0.989	0
HINT1	0.30106	0	0	0.809	0.759	0
RPS20	0.300552	0	0	0.983	0.976	0
CD52	0.299913	0	0	0.907	0.769	0
ACAP1	0.298354	0	0	0.532	0.377	0
RPS7	0.296359	0	0	0.984	0.97	0
RPL27	0.293615	0	0	0.973	0.96	0
CLEC2D	0.291731	0	0	0.457	0.293	0
RPL27A	0.291095	0	0	0.99	0.984	0
IL32	0.289568	0	0	0.91	0.597	0
RPL35	0.289314	0	0	0.981	0.969	0
EEF1D	0.284976	0	0	0.945	0.924	0
EEF2	0.282396	0	0	0.858	0.824	0
RPL24	0.279267	0	0	0.967	0.954	0
RPL29	0.278296	0	0	0.976	0.964	0
RPL22	0.274207	0	0	0.937	0.918	0
RPL41	0.269911	0	0	0.996	0.991	0
TOMM7	0.268458	0	0	0.846	0.815	0
RPL38	0.265695	0	0	0.954	0.938	0
RPS21	0.264418	0	0	0.933	0.917	0
RPS28	0.25973	0	0	0.986	0.978	0
RPL37	0.257675	0	0	0.976	0.965	0
RPS23	0.255995	0	0	0.986	0.979	0
ITM2A	0.25295	0	0	0.431	0.275	0
RPS15	0.250348	0	0	0.99	0.985	0
FAM177A1	0.421217	5.99538e-308	1.93411e-303	0.477	0.378	0
ANKRD12	0.381474	1.01578e-301	3.2769e-297	0.545	0.464	0
FYB	0.322882	4.29812e-300	1.38657e-295	0.601	0.502	0
KLF6	0.322721	6.34241e-298	2.04606e-293	0.806	0.753	0
IDS	0.368818	8.07149e-294	2.60386e-289	0.534	0.446	0
PDCD4	0.357398	1.12209e-257	3.61987e-253	0.417	0.315	0
STK17A	0.304421	1.53104e-254	4.93913e-250	0.478	0.363	0
STAT4	0.277996	5.53384e-253	1.78522e-248	0.293	0.179	0
PLP2	0.364323	8.29638e-249	2.67641e-244	0.468	0.382	0
RNF125	0.273792	1.90905e-246	6.15858e-242	0.262	0.155	0
LAT	0.257213	2.27717e-238	7.34614e-234	0.35	0.229	0
CNOT6L	0.303143	8.4176e-231	2.71552e-226	0.389	0.278	0
SLC2A3	0.303841	4.77179e-217	1.53938e-212	0.47	0.377	0
PTGER4	0.360438	2.61636e-202	8.44038e-198	0.37	0.286	0
ODF2L	0.322089	1.55443e-199	5.01459e-195	0.274	0.182	0
CDC42SE2	0.290334	3.20879e-199	1.03516e-194	0.466	0.38	0
NR3C1	0.409587	2.18301e-196	7.04239e-192	0.41	0.339	0
PLK3	0.362228	8.33547e-196	2.68902e-191	0.325	0.243	0
DDX24	0.25266	5.05281e-177	1.63004e-172	0.559	0.504	0
TMEM123	0.317388	2.68487e-171	8.6614e-167	0.408	0.348	0
ARHGAP15	0.296376	2.13888e-161	6.90001e-157	0.314	0.237	0
SF1	0.280665	6.27755e-160	2.02514e-155	0.494	0.444	0
MZT2A	0.264915	9.79103e-145	3.15859e-140	0.417	0.351	0
FOXP1	0.32307	1.29975e-144	4.19301e-140	0.354	0.289	0
MYADM	0.316942	6.43972e-111	2.07745e-106	0.384	0.335	0
PPP1CB	0.325146	8.17075e-111	2.63589e-106	0.432	0.399	0
EZR	0.262035	6.14877e-97	1.98359e-92	0.51	0.483	0
TMEM173	0.273423	5.45729e-62	1.76052e-57	0.263	0.229	0
NOSIP	0.257955	7.59962e-62	2.45164e-57	0.264	0.229	0
GZMK	1.61613	0	0	0.518	0.122	1
CCL5	1.39137	0	0	0.979	0.441	1
CD8A	1.34885	0	0	0.6	0.114	1
CD8B	1.23129	0	0	0.486	0.076	1
GZMH	1.15648	0	0	0.591	0.179	1
GZMA	1.10324	0	0	0.847	0.314	1
NKG7	1.06257	0	0	0.892	0.333	1
CST7	0.991416	0	0	0.83	0.372	1
CMC1	0.856437	0	0	0.402	0.239	1
TRGC2	0.854177	0	0	0.313	0.086	1
IFNG	0.845873	0	0	0.285	0.089	1
CCL4	0.841062	0	0	0.749	0.387	1
GZMB	0.783032	0	0	0.548	0.227	1
TUBA4A	0.763745	0	0	0.496	0.274	1
LAG3	0.750005	0	0	0.315	0.081	1
DUSP2	0.745052	0	0	0.688	0.454	1
CD3D	0.73368	0	0	0.827	0.479	1
CTSW	0.725885	0	0	0.536	0.229	1
APOBEC3G	0.707573	0	0	0.442	0.23	1
CCL4L2	0.665835	0	0	0.369	0.215	1
ITM2C	0.664327	0	0	0.289	0.125	1
GZMM	0.641612	0	0	0.478	0.23	1
TRBC2	0.641275	0	0	0.672	0.394	1
CD3G	0.609602	0	0	0.509	0.27	1
RUNX3	0.602103	0	0	0.468	0.268	1
CD3E	0.601977	0	0	0.723	0.414	1
HCST	0.565424	0	0	0.817	0.666	1
TRBC1	0.561993	0	0	0.551	0.333	1
TRAC	0.560085	0	0	0.762	0.432	1
CD27	0.55475	0	0	0.307	0.176	1
AC092580.4	0.547194	0	0	0.345	0.154	1
DUSP4	0.541501	0	0	0.412	0.237	1
ITM2A	0.535715	0	0	0.444	0.277	1
RARRES3	0.521096	0	0	0.625	0.468	1
C12orf75	0.51167	0	0	0.397	0.225	1
IL32	0.509566	0	0	0.919	0.604	1
CXCR4	0.508937	0	0	0.876	0.741	1
AKNA	0.489259	0	0	0.394	0.249	1
SRSF7	0.480689	0	0	0.726	0.65	1
CD2	0.47818	0	0	0.687	0.443	1
FYN	0.461679	0	0	0.492	0.327	1
LCK	0.461587	0	0	0.531	0.335	1
CHST12	0.455509	0	0	0.309	0.186	1
PRF1	0.450402	0	0	0.466	0.198	1
CLEC2D	0.444801	0	0	0.463	0.297	1
SH2D1A	0.444014	0	0	0.262	0.131	1
SYTL3	0.431925	0	0	0.358	0.216	1
PPP2R5C	0.429038	0	0	0.554	0.447	1
HOPX	0.416488	0	0	0.362	0.218	1
SRSF2	0.416278	0	0	0.67	0.637	1
KLRD1	0.397118	0	0	0.348	0.158	1
ACAP1	0.392677	0	0	0.525	0.383	1
CD7	0.385784	0	0	0.592	0.409	1
HLA-A	0.382889	0	0	0.995	0.981	1
HLA-C	0.372624	0	0	0.995	0.976	1
CD99	0.368726	0	0	0.652	0.6	1
CORO1A	0.328147	0	0	0.793	0.7	1
PTPRC	0.328065	0	0	1	1	1
ZFP36L2	0.309195	0	0	0.822	0.775	1
SUB1	0.308572	0	0	0.757	0.751	1
HLA-B	0.302461	0	0	0.993	0.982	1
B2M	0.292052	0	0	1	0.999	1
HLA-E	0.289805	0	0	0.935	0.916	1
CLEC2B	0.461793	2.39056e-297	7.71194e-293	0.511	0.442	1
EVL	0.337315	1.34953e-287	4.35357e-283	0.615	0.561	1
CD96	0.364684	3.47206e-287	1.12009e-282	0.318	0.198	1
IL2RG	0.337741	5.38588e-281	1.73748e-276	0.571	0.488	1
PTPN7	0.394787	2.09379e-279	6.75457e-275	0.368	0.254	1
SLC38A1	0.378737	1.0129e-278	3.26763e-274	0.328	0.214	1
LYAR	0.495497	3.37093e-277	1.08746e-272	0.345	0.245	1
TIGIT	0.330176	7.22199e-277	2.32981e-272	0.273	0.154	1
PIK3R1	0.44957	9.11182e-263	2.93947e-258	0.35	0.246	1
ID2	0.304303	2.63457e-251	8.49912e-247	0.673	0.61	1
YPEL5	0.375503	5.23002e-251	1.6872e-246	0.6	0.549	1
PRKCH	0.369357	2.46311e-250	7.946e-246	0.328	0.223	1
SH2D2A	0.347783	6.05568e-240	1.95356e-235	0.268	0.164	1
GNG2	0.359749	1.40946e-235	4.54692e-231	0.361	0.258	1
JMJD6	0.449541	6.37674e-230	2.05714e-225	0.277	0.186	1
GNLY	0.433619	1.43537e-227	4.63051e-223	0.338	0.225	1
NR4A2	0.37473	9.77799e-224	3.15438e-219	0.526	0.444	1
TNFAIP3	0.274201	1.38699e-214	4.47443e-210	0.617	0.541	1
RNF19A	0.397797	4.39791e-204	1.41877e-199	0.299	0.21	1
LINC00152	0.357852	1.69019e-203	5.45256e-199	0.402	0.317	1
FAM46C	0.326709	4.32455e-200	1.3951e-195	0.265	0.17	1
LAT	0.307668	1.46103e-199	4.71328e-195	0.336	0.236	1
CREM	0.356727	5.72845e-196	1.848e-191	0.635	0.58	1
LEPROTL1	0.338354	6.92513e-194	2.23405e-189	0.555	0.512	1
CNOT6L	0.346123	2.21038e-192	7.1307e-188	0.374	0.285	1
HLA-F	0.346433	5.99941e-182	1.93541e-177	0.493	0.455	1
RGS1	0.333785	1.45031e-178	4.67871e-174	0.669	0.608	1
SYNE2	0.291759	7.45248e-178	2.40417e-173	0.329	0.234	1
LYST	0.489924	6.62751e-173	2.13803e-168	0.276	0.204	1
PSME1	0.258511	3.08998e-172	9.96827e-168	0.677	0.698	1
VAMP2	0.305132	1.35045e-166	4.35656e-162	0.536	0.515	1
ETS1	0.305191	2.88544e-166	9.30843e-162	0.318	0.23	1
PSMB9	0.308593	2.36831e-150	7.64018e-146	0.55	0.538	1
ARL4C	0.28415	3.68257e-141	1.188e-136	0.44	0.371	1
WIPF1	0.319544	7.05513e-140	2.27598e-135	0.461	0.431	1
SKAP1	0.267661	2.67331e-132	8.62411e-128	0.267	0.192	1
PTPN22	0.324757	1.71029e-131	5.5174e-127	0.252	0.184	1
ISG20	0.25197	2.33251e-129	7.52467e-125	0.499	0.438	1
STK17A	0.282873	4.68476e-128	1.5113e-123	0.435	0.377	1
DDX24	0.274604	4.89742e-116	1.57991e-111	0.522	0.515	1
CD6	0.250587	1.14873e-114	3.70581e-110	0.254	0.183	1
TSPYL2	0.324911	2.12585e-114	6.858e-110	0.261	0.195	1
CDC42SE2	0.281874	4.51146e-109	1.4554e-104	0.43	0.391	1
VPS37B	0.285913	1.53797e-108	4.96148e-104	0.275	0.21	1
TERF2IP	0.322535	1.92697e-108	6.21642e-104	0.409	0.382	1
TBC1D10C	0.299567	6.88087e-108	2.21977e-103	0.352	0.302	1
LITAF	0.255918	3.33818e-107	1.0769e-102	0.562	0.548	1
ANXA6	0.273585	3.12766e-103	1.00898e-98	0.334	0.279	1
C9orf142	0.307504	2.16495e-102	6.98412e-98	0.378	0.341	1
ADGRE5	0.287198	1.3592e-101	4.38478e-97	0.387	0.346	1
APMAP	0.333202	4.84496e-100	1.56298e-95	0.288	0.24	1
KMT2E	0.25375	6.95418e-99	2.24342e-94	0.52	0.519	1
RSRP1	0.260585	2.45352e-86	7.91504e-82	0.411	0.378	1
BTN3A2	0.285861	4.78483e-70	1.54358e-65	0.27	0.23	1
ARHGAP9	0.262424	3.29213e-64	1.06204e-59	0.255	0.215	1
FNBP1	0.255783	1.68651e-63	5.44068e-59	0.427	0.425	1
PCSK7	0.255904	2.44027e-62	7.87232e-58	0.34	0.312	1
ZNF331	0.261039	1.3033e-59	4.20443e-55	0.394	0.362	1
SLA	0.29304	2.69903e-58	8.70707e-54	0.357	0.339	1
FAM177A1	0.266318	8.6619e-52	2.79433e-47	0.406	0.399	1
PIP4K2A	0.269813	3.79931e-51	1.22566e-46	0.267	0.238	1
IDH2	0.258712	1.60638e-46	5.18218e-42	0.305	0.288	1
SEPT7	0.25087	8.72346e-44	2.81419e-39	0.42	0.432	1
GABARAPL1	0.287249	1.2511e-36	4.03605e-32	0.284	0.273	1
SUN2	0.251442	1.58123e-36	5.10104e-32	0.286	0.27	1
APOC1	2.57704	0	0	0.948	0.244	2
FABP4	2.481	0	0	0.589	0.066	2
MARCO	2.33454	0	0	0.756	0.064	2
C1QA	2.31573	0	0	0.928	0.221	2
FTL	2.30906	0	0	1	0.973	2
C1QB	2.27685	0	0	0.907	0.193	2
FN1	2.14494	0	0	0.8	0.103	2
FBP1	2.04266	0	0	0.826	0.109	2
APOE	1.93151	0	0	0.925	0.273	2
CCL18	1.91424	0	0	0.602	0.093	2
MCEMP1	1.87199	0	0	0.655	0.042	2
CD68	1.8673	0	0	0.96	0.167	2
CTSD	1.8641	0	0	0.975	0.471	2
GRN	1.86318	0	0	0.968	0.241	2
LGALS3	1.84263	0	0	0.927	0.345	2
SERPINA1	1.76546	0	0	0.922	0.193	2
C1QC	1.75513	0	0	0.889	0.112	2
ALDH2	1.73608	0	0	0.849	0.128	2
CSTB	1.71873	0	0	0.971	0.47	2
ACP5	1.66021	0	0	0.841	0.176	2
NUPR1	1.64943	0	0	0.702	0.088	2
S100A11	1.63257	0	0	0.995	0.633	2
GCHFR	1.57107	0	0	0.753	0.169	2
CTSB	1.56918	0	0	0.98	0.298	2
LYZ	1.55192	0	0	0.987	0.275	2
MSR1	1.53009	0	0	0.851	0.076	2
FTH1	1.52241	0	0	1	0.986	2
TYROBP	1.51392	0	0	0.996	0.383	2
IFI27	1.50808	0	0	0.441	0.149	2
FCER1G	1.47932	0	0	0.992	0.308	2
CD9	1.46935	0	0	0.886	0.171	2
GLUL	1.4443	0	0	0.965	0.259	2
GPNMB	1.43389	0	0	0.86	0.077	2
ANXA2	1.43072	0	0	0.969	0.448	2
HLA-DRA	1.42297	0	0	0.998	0.634	2
VSIG4	1.42042	0	0	0.801	0.073	2
PSAP	1.40565	0	0	0.992	0.46	2
MRC1	1.36063	0	0	0.723	0.048	2
CTSZ	1.35705	0	0	0.92	0.178	2
FABP5	1.35353	0	0	0.877	0.242	2
TSPO	1.35225	0	0	0.956	0.483	2
SPI1	1.32758	0	0	0.918	0.152	2
GPX1	1.327	0	0	0.991	0.438	2
CST3	1.32222	0	0	0.993	0.345	2
MS4A7	1.31867	0	0	0.906	0.13	2
CTSL	1.31483	0	0	0.816	0.136	2
BRI3	1.30624	0	0	0.892	0.169	2
RETN	1.28507	0	0	0.559	0.031	2
HLA-DRB1	1.27811	0	0	0.991	0.591	2
S100A10	1.27577	0	0	0.979	0.691	2
INHBA	1.27431	0	0	0.533	0.023	2
CXCL3	1.2723	0	0	0.681	0.101	2
SERPING1	1.25518	0	0	0.666	0.077	2
CAPG	1.25249	0	0	0.945	0.284	2
CXCL16	1.24889	0	0	0.875	0.13	2
TREM1	1.23928	0	0	0.728	0.064	2
FCGRT	1.22803	0	0	0.915	0.197	2
OLR1	1.19007	0	0	0.828	0.077	2
NPC2	1.18575	0	0	0.985	0.379	2
C1orf162	1.17914	0	0	0.911	0.227	2
HLA-DRB5	1.17089	0	0	0.695	0.271	2
LTA4H	1.16981	0	0	0.799	0.145	2
ASAH1	1.16096	0	0	0.932	0.239	2
AIF1	1.15982	0	0	0.969	0.214	2
GLRX	1.15933	0	0	0.865	0.288	2
S100A6	1.15753	0	0	0.994	0.869	2
CD63	1.1551	0	0	0.977	0.536	2
VIM	1.15409	0	0	0.993	0.794	2
SNX10	1.14262	0	0	0.839	0.152	2
CYP27A1	1.12328	0	0	0.664	0.03	2
CES1	1.11583	0	0	0.457	0.026	2
GSTO1	1.11524	0	0	0.917	0.311	2
HLA-DQA1	1.11362	0	0	0.94	0.34	2
STXBP2	1.10315	0	0	0.761	0.211	2
CD74	1.08956	0	0	0.997	0.828	2
CTSS	1.07885	0	0	0.973	0.397	2
HLA-DPA1	1.07159	0	0	0.987	0.576	2
TREM2	1.05543	0	0	0.684	0.058	2
CYBB	1.05473	0	0	0.853	0.119	2
IFI6	1.05286	0	0	0.81	0.246	2
CSTA	1.03765	0	0	0.833	0.118	2
ANXA5	1.03568	0	0	0.945	0.352	2
NCF2	1.0278	0	0	0.797	0.086	2
ALOX5	1.02233	0	0	0.745	0.087	2
SLC11A1	1.02104	0	0	0.806	0.088	2
ATP6V1F	1.0084	0	0	0.946	0.42	2
DAB2	1.00516	0	0	0.79	0.081	2
HLA-DMA	1.00222	0	0	0.942	0.32	2
CD81	1.00191	0	0	0.851	0.166	2
HLA-DQB1	0.994298	0	0	0.961	0.397	2
TXN	0.972407	0	0	0.925	0.48	2
MGST3	0.948088	0	0	0.852	0.291	2
CD14	0.941052	0	0	0.665	0.114	2
LST1	0.938318	0	0	0.935	0.223	2
TYMP	0.931457	0	0	0.946	0.34	2
VAMP8	0.928884	0	0	0.961	0.511	2
HEXB	0.925208	0	0	0.82	0.175	2
NOP10	0.923869	0	0	0.912	0.412	2
LGALS1	0.91913	0	0	0.987	0.594	2
LINC01272	0.917711	0	0	0.691	0.06	2
S100A9	0.914978	0	0	0.905	0.179	2
ALOX5AP	0.913652	0	0	0.892	0.492	2
CTSC	0.91273	0	0	0.913	0.411	2
TGFBI	0.911842	0	0	0.806	0.125	2
GPX4	0.905125	0	0	0.969	0.534	2
PLBD1	0.90434	0	0	0.686	0.067	2
MS4A4A	0.903629	0	0	0.726	0.071	2
RAC1	0.89446	0	0	0.973	0.494	2
PDLIM1	0.89252	0	0	0.573	0.091	2
LIPA	0.892311	0	0	0.759	0.145	2
HLA-DPB1	0.892214	0	0	0.987	0.628	2
LGALS3BP	0.891464	0	0	0.667	0.098	2
IGSF6	0.891017	0	0	0.708	0.097	2
SLC7A7	0.890301	0	0	0.775	0.09	2
SCD	0.877563	0	0	0.585	0.037	2
PYCARD	0.876095	0	0	0.88	0.276	2
C15orf48	0.874791	0	0	0.593	0.112	2
HLA-DMB	0.874241	0	0	0.868	0.209	2
COMT	0.867206	0	0	0.813	0.185	2
RAB13	0.861716	0	0	0.706	0.069	2
CFD	0.860564	0	0	0.72	0.131	2
FCGR1A	0.857159	0	0	0.688	0.054	2
GRINA	0.852615	0	0	0.811	0.139	2
RTN4	0.851847	0	0	0.916	0.378	2
LPL	0.847668	0	0	0.513	0.016	2
FCGR3A	0.845149	0	0	0.89	0.221	2
CD163	0.841902	0	0	0.66	0.071	2
CEBPB	0.840593	0	0	0.906	0.298	2
PLD3	0.840559	0	0	0.708	0.133	2
AP2S1	0.833154	0	0	0.927	0.338	2
HNMT	0.829196	0	0	0.754	0.08	2
FCGR2A	0.827801	0	0	0.784	0.115	2
PRDX1	0.824399	0	0	0.92	0.451	2
FOLR3	0.814985	0	0	0.335	0.011	2
APLP2	0.81368	0	0	0.87	0.219	2
RP11-1143G9.4	0.806185	0	0	0.6	0.089	2
ATP6V0B	0.802046	0	0	0.92	0.367	2
MNDA	0.800857	0	0	0.743	0.114	2
RAB31	0.794137	0	0	0.769	0.108	2
GLIPR2	0.790558	0	0	0.768	0.219	2
PLAUR	0.790012	0	0	0.848	0.179	2
TGM2	0.785095	0	0	0.521	0.033	2
RNF130	0.783967	0	0	0.821	0.145	2
GSN	0.773707	0	0	0.783	0.144	2
TFRC	0.76619	0	0	0.642	0.114	2
RND3	0.763425	0	0	0.353	0.015	2
CREG1	0.76272	0	0	0.736	0.103	2
KLF4	0.744839	0	0	0.708	0.123	2
S100A8	0.744028	0	0	0.773	0.121	2
YBX1	0.741128	0	0	0.977	0.8	2
CTSH	0.739745	0	0	0.823	0.205	2
LY96	0.739502	0	0	0.78	0.137	2
PNPLA6	0.736237	0	0	0.627	0.068	2
MS4A6A	0.73374	0	0	0.741	0.142	2
S100A13	0.732473	0	0	0.589	0.07	2
HBEGF	0.729761	0	0	0.602	0.074	2
TIMP2	0.726918	0	0	0.709	0.079	2
TUBA1B	0.726389	0	0	0.925	0.504	2
CXCL2	0.720564	0	0	0.544	0.105	2
PPT1	0.718985	0	0	0.836	0.218	2
PLIN2	0.716776	0	0	0.825	0.282	2
PLXDC2	0.712939	0	0	0.705	0.082	2
SLCO2B1	0.709838	0	0	0.651	0.049	2
HMOX1	0.704715	0	0	0.606	0.084	2
LGALS9	0.704453	0	0	0.774	0.145	2
VMO1	0.704042	0	0	0.522	0.041	2
HLA-DQA2	0.700423	0	0	0.484	0.148	2
TKT	0.699154	0	0	0.809	0.257	2
ATOX1	0.697414	0	0	0.808	0.208	2
SAMHD1	0.695341	0	0	0.825	0.198	2
PILRA	0.69285	0	0	0.665	0.071	2
YWHAH	0.690466	0	0	0.841	0.239	2
SOD2	0.689824	0	0	0.784	0.285	2
MAFB	0.689634	0	0	0.618	0.1	2
LAMP2	0.683253	0	0	0.729	0.133	2
CXCL8	0.676316	0	0	0.64	0.152	2
HCK	0.676292	0	0	0.677	0.084	2
LAMTOR1	0.673835	0	0	0.84	0.318	2
GAA	0.667667	0	0	0.65	0.071	2
RP11-598F7.3	0.661153	0	0	0.468	0.01	2
OAZ1	0.659524	0	0	0.992	0.902	2
CD151	0.656468	0	0	0.717	0.134	2
LY86	0.655669	0	0	0.698	0.124	2
PPARG	0.65473	0	0	0.533	0.022	2
ATP6V0D1	0.653573	0	0	0.799	0.224	2
CCDC88A	0.65252	0	0	0.678	0.093	2
ATP6AP1	0.652099	0	0	0.766	0.159	2
KCTD12	0.648156	0	0	0.684	0.093	2
LRP1	0.645164	0	0	0.631	0.053	2
SNX2	0.641842	0	0	0.711	0.17	2
IGFBP2	0.641499	0	0	0.316	0.027	2
OSCAR	0.635069	0	0	0.579	0.039	2
SDCBP	0.635012	0	0	0.938	0.447	2
GNG5	0.634391	0	0	0.911	0.396	2
CHCHD10	0.631661	0	0	0.846	0.296	2
C5AR1	0.626513	0	0	0.691	0.083	2
ARHGAP18	0.620657	0	0	0.73	0.132	2
RNF13	0.620252	0	0	0.764	0.162	2
VAT1	0.62016	0	0	0.594	0.047	2
SNX3	0.617592	0	0	0.913	0.437	2
RMDN3	0.617239	0	0	0.565	0.061	2
SMCO4	0.614657	0	0	0.664	0.096	2
LY6E	0.614547	0	0	0.831	0.496	2
CLEC7A	0.613526	0	0	0.723	0.117	2
RHOB	0.612968	0	0	0.74	0.195	2
PGD	0.611005	0	0	0.648	0.087	2
SLC15A3	0.605721	0	0	0.59	0.051	2
SLC16A3	0.598919	0	0	0.754	0.176	2
CORO1C	0.595116	0	0	0.642	0.077	2
IFI30	0.593745	0	0	0.664	0.102	2
TCEB2	0.591167	0	0	0.949	0.613	2
CYBA	0.58715	0	0	0.993	0.876	2
LRPAP1	0.585989	0	0	0.768	0.25	2
ABL2	0.584004	0	0	0.482	0.069	2
PTMS	0.582895	0	0	0.773	0.212	2
EIF4EBP1	0.581708	0	0	0.704	0.129	2
SCPEP1	0.578867	0	0	0.659	0.126	2
TPP1	0.578352	0	0	0.792	0.193	2
FUOM	0.578048	0	0	0.648	0.099	2
SPG21	0.577045	0	0	0.774	0.193	2
ALDH1A1	0.576618	0	0	0.53	0.049	2
TNFSF13B	0.570275	0	0	0.659	0.134	2
MYL6	0.570043	0	0	0.991	0.917	2
RBP4	0.569813	0	0	0.306	0.014	2
LGMN	0.568809	0	0	0.393	0.08	2
SERF2	0.566383	0	0	0.994	0.917	2
SLC31A2	0.565386	0	0	0.639	0.084	2
MFSD1	0.564002	0	0	0.69	0.122	2
ACTN1	0.563108	0	0	0.616	0.072	2
S100A4	0.561602	0	0	0.979	0.849	2
RBM47	0.560584	0	0	0.59	0.066	2
LILRB4	0.558398	0	0	0.455	0.068	2
PHACTR1	0.558027	0	0	0.588	0.103	2
LAIR1	0.555637	0	0	0.689	0.12	2
TNFAIP2	0.553789	0	0	0.574	0.068	2
LINC00998	0.55261	0	0	0.701	0.144	2
H2AFY	0.549387	0	0	0.872	0.306	2
BHLHE41	0.548547	0	0	0.469	0.032	2
PCOLCE2	0.547944	0	0	0.396	0.006	2
UPP1	0.547468	0	0	0.765	0.199	2
CLTA	0.545729	0	0	0.84	0.303	2
TNNI2	0.544423	0	0	0.454	0.023	2
TALDO1	0.544191	0	0	0.802	0.284	2
SIRPA	0.542595	0	0	0.577	0.05	2
PHLDA3	0.54229	0	0	0.464	0.019	2
THBD	0.539574	0	0	0.429	0.052	2
GM2A	0.537128	0	0	0.544	0.053	2
PECAM1	0.535832	0	0	0.631	0.093	2
SYNGR2	0.53433	0	0	0.776	0.209	2
BLVRA	0.531388	0	0	0.626	0.115	2
BCL2A1	0.529324	0	0	0.74	0.178	2
AXL	0.528642	0	0	0.533	0.052	2
C20orf27	0.528539	0	0	0.624	0.117	2
IER3	0.526039	0	0	0.437	0.172	2
DPYSL2	0.525519	0	0	0.621	0.099	2
ABCG1	0.523183	0	0	0.565	0.09	2
GSTP1	0.522438	0	0	0.94	0.518	2
HSPB1	0.521	0	0	0.876	0.364	2
SQRDL	0.520883	0	0	0.708	0.167	2
TCF7L2	0.518869	0	0	0.492	0.037	2
BLVRB	0.516998	0	0	0.636	0.14	2
ADAMTSL4	0.513137	0	0	0.502	0.026	2
MT-ND1	0.510831	0	0	0.988	0.962	2
DNASE2	0.509511	0	0	0.632	0.121	2
IFNGR2	0.50881	0	0	0.626	0.108	2
AKR1A1	0.506383	0	0	0.743	0.195	2
TMSB10	0.505093	0	0	0.999	0.983	2
RPS27L	0.504461	0	0	0.911	0.482	2
ADAM17	0.50393	0	0	0.602	0.099	2
CCL3	0.503078	0	0	0.589	0.244	2
HSBP1	0.497718	0	0	0.796	0.234	2
ATP1B1	0.497115	0	0	0.572	0.101	2
MARCKS	0.496915	0	0	0.365	0.118	2
CECR1	0.495194	0	0	0.636	0.113	2
FPR3	0.495032	0	0	0.408	0.046	2
BCAP31	0.494692	0	0	0.804	0.294	2
TAGLN2	0.492212	0	0	0.888	0.559	2
RNH1	0.49181	0	0	0.804	0.294	2
LAMTOR2	0.491606	0	0	0.795	0.248	2
GPCPD1	0.489996	0	0	0.665	0.14	2
SH3BGRL	0.488006	0	0	0.882	0.435	2
CD59	0.487918	0	0	0.701	0.197	2
POMP	0.487639	0	0	0.936	0.538	2
HSP90B1	0.485497	0	0	0.858	0.4	2
RHOA	0.484961	0	0	0.957	0.602	2
ARPC1B	0.484294	0	0	0.95	0.652	2
SGK1	0.483873	0	0	0.597	0.155	2
ALDOA	0.483562	0	0	0.957	0.689	2
CRIP1	0.483086	0	0	0.707	0.378	2
FKBP1A	0.480336	0	0	0.9	0.456	2
DDAH2	0.478365	0	0	0.644	0.133	2
SAT1	0.476829	0	0	0.991	0.717	2
RP5-839B4.8	0.476122	0	0	0.413	0.006	2
LAMP1	0.475962	0	0	0.812	0.292	2
IL1RN	0.472686	0	0	0.407	0.05	2
HEXA	0.472082	0	0	0.681	0.162	2
GNS	0.471789	0	0	0.578	0.08	2
PKM	0.47159	0	0	0.914	0.46	2
CD86	0.471283	0	0	0.563	0.094	2
MIR3945HG	0.468289	0	0	0.334	0.017	2
NEAT1	0.468028	0	0	0.981	0.767	2
NCEH1	0.466639	0	0	0.475	0.027	2
SCARB2	0.465811	0	0	0.551	0.07	2
SEC11A	0.465374	0	0	0.847	0.38	2
SVIL	0.464135	0	0	0.439	0.032	2
AGPAT2	0.463028	0	0	0.634	0.118	2
MGST1	0.462389	0	0	0.435	0.059	2
TMEM176B	0.462083	0	0	0.357	0.102	2
B3GNT5	0.462009	0	0	0.441	0.039	2
AGRP	0.459289	0	0	0.338	0.005	2
PSMA7	0.458836	0	0	0.924	0.608	2
ATP6V1B2	0.456288	0	0	0.64	0.133	2
LAP3	0.455295	0	0	0.633	0.162	2
IFIT3	0.453304	0	0	0.434	0.042	2
CPVL	0.451871	0	0	0.55	0.094	2
ARPC5	0.451694	0	0	0.917	0.467	2
GRB2	0.451419	0	0	0.798	0.269	2
KYNU	0.450603	0	0	0.515	0.072	2
ALCAM	0.449711	0	0	0.477	0.058	2
PTPN12	0.44561	0	0	0.581	0.093	2
VASP	0.443441	0	0	0.77	0.296	2
MGAT1	0.440789	0	0	0.742	0.205	2
GPD1	0.439727	0	0	0.359	0.008	2
ANPEP	0.439636	0	0	0.434	0.045	2
TMEM219	0.439362	0	0	0.812	0.295	2
ZNF706	0.438087	0	0	0.82	0.317	2
LEPROT	0.437369	0	0	0.652	0.139	2
ENG	0.436328	0	0	0.537	0.069	2
LACTB	0.435571	0	0	0.558	0.087	2
CCL20	0.435229	0	0	0.29	0.11	2
PTAFR	0.434498	0	0	0.468	0.046	2
SLC31A1	0.434193	0	0	0.486	0.037	2
THEMIS2	0.432705	0	0	0.637	0.127	2
C2	0.432141	0	0	0.39	0.027	2
RTN3	0.43011	0	0	0.669	0.157	2
GCA	0.429571	0	0	0.567	0.098	2
DST	0.429567	0	0	0.461	0.044	2
IL18	0.429068	0	0	0.51	0.072	2
ABHD5	0.428425	0	0	0.484	0.069	2
ACOT7	0.428375	0	0	0.442	0.063	2
AVPI1	0.427326	0	0	0.529	0.078	2
RHEB	0.426691	0	0	0.795	0.278	2
EMP3	0.425228	0	0	0.928	0.582	2
GLDN	0.424698	0	0	0.345	0.007	2
MTPN	0.424213	0	0	0.735	0.24	2
PTPMT1	0.4221	0	0	0.549	0.093	2
CPM	0.421766	0	0	0.478	0.07	2
MPP1	0.421028	0	0	0.51	0.066	2
MT-ND2	0.420615	0	0	0.992	0.984	2
PDXK	0.420086	0	0	0.547	0.089	2
CLEC12A	0.417672	0	0	0.5	0.06	2
GNAI2	0.417411	0	0	0.826	0.312	2
CTSA	0.417025	0	0	0.683	0.209	2
ACER3	0.416856	0	0	0.517	0.064	2
LAPTM5	0.416792	0	0	0.983	0.757	2
PLSCR1	0.416732	0	0	0.642	0.155	2
TIMP1	0.41644	0	0	0.734	0.326	2
UBE2E2	0.415352	0	0	0.504	0.059	2
ATP5G3	0.415124	0	0	0.89	0.488	2
WARS	0.413895	0	0	0.517	0.091	2
TFPT	0.412535	0	0	0.573	0.096	2
SEPT11	0.411597	0	0	0.523	0.087	2
MCOLN1	0.4113	0	0	0.514	0.065	2
HCAR2	0.411027	0	0	0.357	0.015	2
FPR1	0.41058	0	0	0.494	0.078	2
GBP1	0.409761	0	0	0.458	0.112	2
PPIC	0.408103	0	0	0.381	0.021	2
ARRB2	0.406774	0	0	0.763	0.231	2
PLA2G16	0.404389	0	0	0.602	0.171	2
FNDC3B	0.403922	0	0	0.525	0.074	2
CANX	0.403279	0	0	0.77	0.247	2
PMP22	0.401337	0	0	0.359	0.055	2
CD300LF	0.400615	0	0	0.449	0.032	2
CSF1R	0.39968	0	0	0.454	0.085	2
SCCPDH	0.398991	0	0	0.499	0.066	2
ATP6V0E1	0.398809	0	0	0.948	0.645	2
TCEAL4	0.397904	0	0	0.545	0.094	2
IFITM3	0.395729	0	0	0.737	0.272	2
GNB2	0.395072	0	0	0.788	0.297	2
MGST2	0.394743	0	0	0.554	0.102	2
VPS29	0.393943	0	0	0.775	0.286	2
DBI	0.393751	0	0	0.915	0.523	2
AQP3	0.393317	0	0	0.492	0.109	2
ITM2B	0.392206	0	0	0.975	0.785	2
ATP6AP2	0.391557	0	0	0.793	0.294	2
FMNL2	0.391344	0	0	0.416	0.03	2
KCNMA1	0.390145	0	0	0.346	0.029	2
ARPC3	0.388892	0	0	0.969	0.743	2
STX12	0.385882	0	0	0.56	0.097	2
TFEC	0.384592	0	0	0.438	0.038	2
NUCB1	0.383483	0	0	0.708	0.23	2
RP11-1008C21.1	0.383183	0	0	0.31	0.009	2
DSE	0.383018	0	0	0.478	0.075	2
SORT1	0.382595	0	0	0.429	0.031	2
DECR1	0.381919	0	0	0.639	0.191	2
PCBD1	0.381452	0	0	0.597	0.116	2
TSPAN4	0.380791	0	0	0.44	0.062	2
SPINT2	0.379405	0	0	0.652	0.162	2
CD302	0.37905	0	0	0.487	0.078	2
TUBB6	0.378919	0	0	0.426	0.036	2
ITGAX	0.378795	0	0	0.476	0.072	2
APIP	0.376865	0	0	0.506	0.077	2
FKBP15	0.375695	0	0	0.47	0.057	2
FFAR4	0.374721	0	0	0.362	0.009	2
MT-CO3	0.374698	0	0	0.995	0.99	2
CA2	0.373806	0	0	0.278	0.03	2
SERPINB6	0.373615	0	0	0.603	0.129	2
SKAP2	0.37326	0	0	0.625	0.144	2
MYDGF	0.372747	0	0	0.705	0.242	2
MMP19	0.371964	0	0	0.326	0.021	2
PTPN6	0.371461	0	0	0.675	0.19	2
SSR3	0.370797	0	0	0.771	0.274	2
RAB10	0.370285	0	0	0.67	0.178	2
RAB20	0.369805	0	0	0.438	0.064	2
TMED10	0.369764	0	0	0.791	0.3	2
C4orf48	0.369292	0	0	0.745	0.242	2
IL13RA1	0.368842	0	0	0.472	0.072	2
TMED5	0.367345	0	0	0.61	0.133	2
RAB7A	0.366595	0	0	0.826	0.338	2
COLGALT1	0.366295	0	0	0.464	0.053	2
MOB3B	0.365396	0	0	0.398	0.029	2
ADAP2	0.364298	0	0	0.407	0.057	2
TGOLN2	0.363597	0	0	0.726	0.234	2
TMEM14C	0.362194	0	0	0.723	0.226	2
CLIC4	0.361743	0	0	0.463	0.056	2
RNASET2	0.359898	0	0	0.85	0.427	2
YBX3	0.359694	0	0	0.634	0.144	2
NPL	0.35891	0	0	0.372	0.04	2
MME	0.35733	0	0	0.327	0.01	2
ANXA4	0.35674	0	0	0.579	0.125	2
BLOC1S1	0.355611	0	0	0.879	0.414	2
SHTN1	0.355252	0	0	0.414	0.035	2
CSF2RA	0.354206	0	0	0.455	0.073	2
YWHAG	0.353883	0	0	0.545	0.1	2
TMBIM1	0.353543	0	0	0.584	0.123	2
BST1	0.353497	0	0	0.407	0.027	2
TNFSF12	0.353399	0	0	0.509	0.083	2
LYN	0.353177	0	0	0.636	0.149	2
AKR1B1	0.353063	0	0	0.61	0.187	2
DYNLL1	0.350694	0	0	0.915	0.553	2
GNB4	0.350515	0	0	0.398	0.054	2
ZYX	0.35051	0	0	0.643	0.168	2
LILRB3	0.349439	0	0	0.439	0.056	2
ETHE1	0.349352	0	0	0.609	0.162	2
FHL1	0.348358	0	0	0.374	0.032	2
SLC43A2	0.347671	0	0	0.472	0.084	2
MITF	0.34767	0	0	0.4	0.029	2
GNAQ	0.346184	0	0	0.528	0.107	2
FCGR1B	0.345994	0	0	0.371	0.026	2
FAM26F	0.345671	0	0	0.372	0.123	2
RNF149	0.345326	0	0	0.746	0.273	2
QKI	0.344821	0	0	0.552	0.112	2
CAPZA2	0.34443	0	0	0.782	0.293	2
NEK6	0.344327	0	0	0.425	0.047	2
COLEC12	0.344021	0	0	0.368	0.024	2
RAB32	0.343814	0	0	0.463	0.073	2
OTUD1	0.341994	0	0	0.401	0.069	2
TMEM147	0.340178	0	0	0.732	0.242	2
FGR	0.340023	0	0	0.57	0.115	2
TMSB4X	0.339914	0	0	1	0.997	2
QSOX1	0.339573	0	0	0.489	0.081	2
RENBP	0.339207	0	0	0.439	0.061	2
FAM89A	0.338455	0	0	0.347	0.011	2
PDLIM7	0.33828	0	0	0.43	0.063	2
UNC93B1	0.337635	0	0	0.458	0.07	2
CNIH4	0.33661	0	0	0.576	0.137	2
RBX1	0.336561	0	0	0.862	0.401	2
TRPV2	0.336487	0	0	0.504	0.087	2
IDH1	0.335793	0	0	0.432	0.06	2
ATP5H	0.335268	0	0	0.832	0.375	2
NCF4	0.334617	0	0	0.541	0.109	2
LIMS1	0.333968	0	0	0.714	0.256	2
IL1B	0.333749	0	0	0.484	0.1	2
NENF	0.332605	0	0	0.68	0.2	2
MT-ND5	0.331688	0	0	0.958	0.803	2
TNS3	0.330818	0	0	0.373	0.031	2
SYK	0.330682	0	0	0.465	0.072	2
TMEM251	0.330458	0	0	0.439	0.053	2
NDUFB1	0.330222	0	0	0.83	0.373	2
PDE4DIP	0.330178	0	0	0.495	0.083	2
CTNNA1	0.329164	0	0	0.529	0.099	2
ISG15	0.329144	0	0	0.728	0.398	2
RAB1A	0.329135	0	0	0.709	0.224	2
HCFC1R1	0.328568	0	0	0.531	0.108	2
TMBIM6	0.328016	0	0	0.939	0.586	2
CAT	0.327535	0	0	0.575	0.141	2
NUP214	0.327273	0	0	0.506	0.092	2
LPCAT2	0.326864	0	0	0.386	0.055	2
ACSL1	0.326339	0	0	0.427	0.075	2
FUCA1	0.326152	0	0	0.422	0.06	2
EGR2	0.325723	0	0	0.35	0.04	2
SFT2D1	0.325709	0	0	0.739	0.248	2
CD83	0.325467	0	0	0.71	0.209	2
FRMD4A	0.325186	0	0	0.379	0.033	2
RRAGD	0.324947	0	0	0.362	0.02	2
RSU1	0.324883	0	0	0.598	0.145	2
PTTG1IP	0.324862	0	0	0.573	0.126	2
LINC01094	0.324726	0	0	0.339	0.023	2
MAN1A1	0.324712	0	0	0.472	0.067	2
AQP9	0.32391	0	0	0.331	0.029	2
MT-CO2	0.323633	0	0	0.994	0.99	2
NDUFB5	0.323256	0	0	0.729	0.259	2
VAMP3	0.323058	0	0	0.517	0.096	2
DENND5A	0.322176	0	0	0.395	0.04	2
CCR1	0.321883	0	0	0.359	0.039	2
POR	0.321769	0	0	0.468	0.077	2
OGFRL1	0.320705	0	0	0.466	0.09	2
DRAM1	0.320487	0	0	0.389	0.043	2
TBXAS1	0.320485	0	0	0.493	0.099	2
CLDN7	0.31831	0	0	0.378	0.03	2
MACC1	0.318062	0	0	0.321	0.019	2
STX7	0.317073	0	0	0.537	0.11	2
CNDP2	0.316254	0	0	0.596	0.154	2
CYFIP1	0.316245	0	0	0.366	0.049	2
LHFPL2	0.315815	0	0	0.314	0.032	2
NR1H3	0.315732	0	0	0.295	0.019	2
SPATS2L	0.315325	0	0	0.515	0.099	2
TMEM176A	0.315205	0	0	0.281	0.082	2
ACP2	0.314866	0	0	0.378	0.045	2
GK	0.314805	0	0	0.471	0.088	2
MT-CO1	0.314405	0	0	0.995	0.991	2
CRTAP	0.313782	0	0	0.525	0.107	2
FLNA	0.313067	0	0	0.753	0.3	2
ACTR2	0.312367	0	0	0.851	0.384	2
ITGAM	0.311829	0	0	0.398	0.063	2
CD33	0.311225	0	0	0.412	0.049	2
ATP6V1A	0.310006	0	0	0.48	0.08	2
PRR13	0.309767	0	0	0.871	0.475	2
ALAS1	0.308605	0	0	0.396	0.045	2
H2AFJ	0.308482	0	0	0.685	0.211	2
SCIMP	0.30843	0	0	0.419	0.055	2
ACO1	0.308213	0	0	0.344	0.023	2
AZI2	0.307906	0	0	0.478	0.088	2
RASAL2	0.307404	0	0	0.344	0.022	2
MYD88	0.307331	0	0	0.486	0.088	2
CLTC	0.305926	0	0	0.526	0.113	2
NQO2	0.305911	0	0	0.48	0.091	2
SPRED1	0.305669	0	0	0.317	0.029	2
SIGLEC1	0.305535	0	0	0.317	0.017	2
CYB5A	0.305496	0	0	0.626	0.153	2
CHP1	0.305058	0	0	0.536	0.126	2
TUBB	0.30446	0	0	0.826	0.341	2
SLC8A1	0.304274	0	0	0.362	0.053	2
HK2	0.304272	0	0	0.33	0.027	2
FDX1	0.304101	0	0	0.607	0.203	2
P2RX4	0.303685	0	0	0.449	0.069	2
FAM96A	0.303611	0	0	0.618	0.168	2
OPN3	0.302946	0	0	0.371	0.035	2
ABHD12	0.302615	0	0	0.472	0.086	2
MARCH1	0.302343	0	0	0.412	0.06	2
HSD3B7	0.301585	0	0	0.338	0.016	2
IFIT2	0.301409	0	0	0.311	0.039	2
TLR4	0.301225	0	0	0.345	0.029	2
PLEC	0.301221	0	0	0.506	0.103	2
MMP14	0.300768	0	0	0.271	0.042	2
PAPSS1	0.300677	0	0	0.439	0.069	2
UQCR10	0.2998	0	0	0.883	0.464	2
TUBA1C	0.299391	0	0	0.552	0.146	2
PRDX3	0.298979	0	0	0.629	0.175	2
SDSL	0.298944	0	0	0.354	0.036	2
RUNX1	0.29893	0	0	0.533	0.117	2
NPTN	0.298922	0	0	0.424	0.06	2
CAPNS1	0.298304	0	0	0.639	0.183	2
BNIP3L	0.298176	0	0	0.666	0.202	2
DUSP3	0.298135	0	0	0.383	0.047	2
TIMM8B	0.297644	0	0	0.653	0.198	2
RNPEP	0.2976	0	0	0.487	0.093	2
RP3-460G2.2	0.297546	0	0	0.327	0.013	2
SLAMF8	0.297541	0	0	0.315	0.033	2
MDH1	0.297494	0	0	0.626	0.231	2
FEZ2	0.297111	0	0	0.509	0.1	2
ZNF385A	0.297005	0	0	0.372	0.049	2
SOAT1	0.296764	0	0	0.463	0.085	2
SLFN11	0.296143	0	0	0.409	0.05	2
NMB	0.295886	0	0	0.327	0.049	2
VCAN	0.294833	0	0	0.266	0.06	2
BTK	0.294708	0	0	0.437	0.066	2
COX5B	0.294471	0	0	0.929	0.583	2
ARRDC4	0.294408	0	0	0.302	0.013	2
YWHAE	0.293588	0	0	0.775	0.295	2
GUSB	0.293537	0	0	0.527	0.117	2
MEF2A	0.293437	0	0	0.422	0.097	2
ETS2	0.292795	0	0	0.461	0.112	2
SUMO3	0.292718	0	0	0.738	0.264	2
EGR1	0.292601	0	0	0.416	0.132	2
PLA2G15	0.292105	0	0	0.351	0.025	2
NCF1	0.291881	0	0	0.55	0.186	2
OSBPL1A	0.291522	0	0	0.362	0.029	2
ATP6V1E1	0.291299	0	0	0.651	0.209	2
CHMP5	0.291256	0	0	0.651	0.2	2
RASSF4	0.291228	0	0	0.402	0.084	2
RNASE6	0.291199	0	0	0.439	0.12	2
CLEC4A	0.290033	0	0	0.394	0.06	2
LRRFIP1	0.288469	0	0	0.871	0.502	2
PEBP1	0.287628	0	0	0.819	0.43	2
SGMS2	0.287505	0	0	0.326	0.017	2
HDDC2	0.286434	0	0	0.564	0.145	2
DAPK1	0.285537	0	0	0.367	0.045	2
EFHD2	0.285509	0	0	0.711	0.239	2
FUCA2	0.28465	0	0	0.444	0.069	2
MINOS1	0.284602	0	0	0.846	0.409	2
VTI1B	0.284553	0	0	0.607	0.16	2
PLEK	0.283699	0	0	0.631	0.188	2
SPNS1	0.283621	0	0	0.469	0.088	2
RAB5C	0.283479	0	0	0.763	0.306	2
VDAC1	0.283139	0	0	0.766	0.307	2
NRP1	0.282578	0	0	0.332	0.033	2
SDCCAG8	0.282399	0	0	0.455	0.083	2
DEFB1	0.281258	0	0	0.26	0.033	2
ST13	0.280922	0	0	0.819	0.396	2
NAGK	0.28065	0	0	0.519	0.127	2
STX11	0.279912	0	0	0.574	0.158	2
CH17-340M24.3	0.279321	0	0	0.346	0.036	2
PLEKHB2	0.27899	0	0	0.624	0.181	2
NDUFB2	0.278892	0	0	0.887	0.496	2
VKORC1	0.277506	0	0	0.625	0.173	2
EPB41L3	0.277415	0	0	0.333	0.042	2
SLC27A3	0.277219	0	0	0.382	0.044	2
IL3RA	0.276522	0	0	0.293	0.019	2
RASGEF1B	0.275822	0	0	0.464	0.11	2
PDCD6IP	0.27571	0	0	0.574	0.141	2
OSBPL11	0.275454	0	0	0.39	0.048	2
RHBDD2	0.275268	0	0	0.593	0.185	2
FLVCR2	0.273776	0	0	0.325	0.018	2
AMIGO2	0.272883	0	0	0.335	0.024	2
GPR137B	0.272539	0	0	0.48	0.094	2
CDCP1	0.272347	0	0	0.308	0.015	2
C3AR1	0.271909	0	0	0.37	0.081	2
SMS	0.271535	0	0	0.632	0.189	2
PRAM1	0.271366	0	0	0.328	0.03	2
VAPA	0.271166	0	0	0.829	0.403	2
CEBPA	0.27115	0	0	0.314	0.035	2
DMXL2	0.270435	0	0	0.321	0.037	2
EMILIN2	0.270004	0	0	0.366	0.049	2
SLC43A3	0.268512	0	0	0.352	0.051	2
ZFHX3	0.268483	0	0	0.345	0.055	2
C11orf31	0.268037	0	0	0.816	0.365	2
FNIP2	0.267836	0	0	0.305	0.073	2
ENPP4	0.267297	0	0	0.343	0.03	2
TPM4	0.267014	0	0	0.766	0.319	2
STAC	0.266171	0	0	0.298	0.006	2
TSPAN3	0.265255	0	0	0.432	0.077	2
RGS12	0.263817	0	0	0.308	0.032	2
NAA20	0.26339	0	0	0.553	0.149	2
DUSP23	0.262334	0	0	0.576	0.145	2
TCIRG1	0.262324	0	0	0.565	0.149	2
ZFAND5	0.262258	0	0	0.768	0.311	2
BLOC1S2	0.262203	0	0	0.663	0.232	2
SCGB1A1	0.261988	0	0	0.421	0.102	2
RHOQ	0.261876	0	0	0.39	0.06	2
CTNNB1	0.261088	0	0	0.638	0.21	2
CD40	0.260687	0	0	0.386	0.066	2
BCKDK	0.259851	0	0	0.435	0.079	2
UQCRH	0.259563	0	0	0.915	0.595	2
HLA-DOA	0.259392	0	0	0.375	0.063	2
ATP5J2	0.258896	0	0	0.864	0.462	2
MGLL	0.258324	0	0	0.317	0.035	2
APOBR	0.258256	0	0	0.382	0.053	2
TXNDC17	0.258206	0	0	0.641	0.201	2
CYSTM1	0.257801	0	0	0.582	0.158	2
NDUFA4	0.257276	0	0	0.931	0.675	2
ATP2C1	0.257219	0	0	0.401	0.065	2
ADAM9	0.257101	0	0	0.306	0.044	2
PEA15	0.256874	0	0	0.401	0.101	2
ERP44	0.256677	0	0	0.646	0.222	2
IFNGR1	0.256589	0	0	0.609	0.197	2
NRP2	0.256271	0	0	0.267	0.033	2
SLIRP	0.256228	0	0	0.695	0.243	2
RAB34	0.256192	0	0	0.405	0.066	2
CYB5R3	0.255928	0	0	0.554	0.14	2
REEP5	0.255154	0	0	0.757	0.335	2
SLC25A24	0.254875	0	0	0.411	0.067	2
CAP1	0.25408	0	0	0.884	0.485	2
HEBP1	0.253393	0	0	0.42	0.068	2
ABCC3	0.253089	0	0	0.312	0.027	2
CD4	0.252593	0	0	0.55	0.151	2
WBP5	0.252022	0	0	0.313	0.043	2
TAX1BP3	0.252017	0	0	0.481	0.106	2
ATP5E	0.251682	0	0	0.99	0.897	2
ROGDI	0.250682	0	0	0.379	0.054	2
ARF3	0.250492	0	0	0.554	0.142	2
COX8A	0.250393	0	0	0.921	0.587	2
COX6B1	0.250322	0	0	0.946	0.638	2
PLAU	0.250151	0	0	0.305	0.043	2
LSM6	0.250036	0	0	0.641	0.209	2
SPP1	2.10089	1.01344e-284	3.26936e-280	0.251	0.119	2
FGFBP2	2.26214	0	0	0.843	0.075	3
GNLY	2.24899	0	0	0.89	0.192	3
NKG7	1.96512	0	0	0.994	0.396	3
SPON2	1.88568	0	0	0.691	0.085	3
PRF1	1.87012	0	0	0.885	0.196	3
KLRD1	1.75824	0	0	0.863	0.138	3
KLRF1	1.75086	0	0	0.679	0.043	3
GZMB	1.75015	0	0	0.953	0.234	3
CCL4	1.48843	0	0	0.878	0.422	3
GZMH	1.47744	0	0	0.829	0.211	3
CLIC3	1.37147	0	0	0.548	0.097	3
CD247	1.36699	0	0	0.757	0.259	3
CTSW	1.34404	0	0	0.8	0.246	3
TRDC	1.32484	0	0	0.538	0.061	3
CST7	1.32303	0	0	0.95	0.42	3
PLAC8	1.29987	0	0	0.693	0.218	3
FCGR3A	1.237	0	0	0.754	0.249	3
CMC1	1.0977	0	0	0.568	0.246	3
CCL4L2	1.08081	0	0	0.436	0.229	3
HOPX	1.05221	0	0	0.653	0.212	3
S1PR5	1.04681	0	0	0.401	0.035	3
CCL3	0.945804	0	0	0.51	0.26	3
ADGRG1	0.925092	0	0	0.361	0.043	3
GZMM	0.8813	0	0	0.633	0.248	3
LAIR2	0.873344	0	0	0.302	0.054	3
GZMA	0.868153	0	0	0.896	0.378	3
BIN2	0.867307	0	0	0.577	0.279	3
PRSS23	0.866243	0	0	0.328	0.044	3
TTC38	0.843168	0	0	0.322	0.051	3
IFITM2	0.833523	0	0	0.842	0.595	3
MYO1F	0.821055	0	0	0.578	0.313	3
KLRB1	0.817161	0	0	0.729	0.293	3
CCL5	0.816289	0	0	0.925	0.515	3
C1orf21	0.806417	0	0	0.323	0.055	3
MATK	0.801425	0	0	0.412	0.113	3
ITGB2	0.796583	0	0	0.754	0.526	3
FCRL6	0.795489	0	0	0.307	0.043	3
AKR1C3	0.760182	0	0	0.264	0.063	3
EFHD2	0.759886	0	0	0.484	0.27	3
CX3CR1	0.753473	0	0	0.254	0.035	3
PYHIN1	0.723423	0	0	0.397	0.131	3
APMAP	0.723288	0	0	0.448	0.232	3
CHST12	0.710291	0	0	0.45	0.19	3
XCL2	0.709258	0	0	0.296	0.104	3
C12orf75	0.689662	0	0	0.507	0.238	3
ABHD17A	0.680443	0	0	0.367	0.16	3
CCND3	0.668367	0	0	0.546	0.342	3
CD7	0.657649	0	0	0.759	0.418	3
HCST	0.646395	0	0	0.856	0.682	3
TPST2	0.630237	0	0	0.333	0.15	3
CD300A	0.619167	0	0	0.267	0.12	3
AKNA	0.616353	0	0	0.473	0.261	3
LITAF	0.61361	0	0	0.747	0.534	3
SAMD3	0.613385	0	0	0.294	0.084	3
IL2RB	0.613067	0	0	0.369	0.156	3
ARL4C	0.606747	0	0	0.581	0.368	3
PLEK	0.595558	0	0	0.39	0.22	3
GNG2	0.591655	0	0	0.467	0.262	3
SUN2	0.591486	0	0	0.441	0.259	3
ID2	0.584678	0	0	0.8	0.607	3
PTPN4	0.576195	0	0	0.313	0.122	3
HLA-E	0.571202	0	0	0.97	0.915	3
IRF1	0.569212	0	0	0.581	0.413	3
RARRES3	0.566461	0	0	0.69	0.483	3
RAC2	0.559076	0	0	0.724	0.576	3
C5orf56	0.553432	0	0	0.282	0.119	3
ZAP70	0.552721	0	0	0.312	0.126	3
IER2	0.551277	0	0	0.681	0.545	3
PTGER2	0.548092	0	0	0.26	0.095	3
SYTL3	0.543025	0	0	0.418	0.229	3
PPP2R5C	0.51442	0	0	0.613	0.455	3
HLA-C	0.499999	0	0	0.997	0.978	3
MYL12A	0.461208	0	0	0.884	0.816	3
ARPC2	0.362238	0	0	0.894	0.825	3
HLA-B	0.362129	0	0	0.996	0.983	3
PFN1	0.356827	0	0	0.968	0.928	3
UBB	0.347168	0	0	0.944	0.881	3
CYBA	0.345507	0	0	0.95	0.883	3
B2M	0.308108	0	0	1	0.999	3
HLA-A	0.299971	0	0	0.996	0.983	3
TYROBP	0.293952	0	0	0.829	0.413	3
TRBC1	0.290108	0	0	0.632	0.354	3
IGFBP7	0.284281	0	0	0.394	0.191	3
MALAT1	0.25812	0	0	1	0.999	3
AES	0.562101	5.99563e-306	1.93419e-301	0.537	0.389	3
ABI3	0.600648	7.19785e-305	2.32203e-300	0.362	0.2	3
RUNX3	0.487218	1.90119e-300	6.13323e-296	0.483	0.292	3
CALM1	0.364415	7.26465e-298	2.34358e-293	0.866	0.808	3
IFNG	0.542318	2.93554e-297	9.47006e-293	0.275	0.115	3
GNPTAB	0.562861	7.97081e-285	2.57138e-280	0.298	0.149	3
ZEB2	0.557059	1.20641e-274	3.89188e-270	0.494	0.338	3
SYNE2	0.449871	6.73486e-262	2.17267e-257	0.415	0.239	3
GIMAP7	0.503883	1.09349e-259	3.52759e-255	0.402	0.233	3
MBP	0.5646	4.45466e-259	1.43707e-254	0.405	0.256	3
CD99	0.390294	7.17813e-259	2.31567e-254	0.704	0.602	3
ARPC5L	0.521443	1.5156e-245	4.88933e-241	0.4	0.253	3
TCF25	0.539405	1.6419e-242	5.29678e-238	0.543	0.436	3
SYTL1	0.470944	3.88618e-242	1.25368e-237	0.283	0.142	3
SPN	0.563589	1.062e-241	3.426e-237	0.39	0.248	3
ITGB7	0.470849	8.02755e-235	2.58969e-230	0.283	0.143	3
PRKCH	0.47028	1.05485e-234	3.40294e-230	0.387	0.232	3
RASSF1	0.493632	7.74657e-233	2.49904e-228	0.258	0.127	3
IFITM1	0.477663	1.83258e-229	5.91191e-225	0.33	0.179	3
SFTPC	0.471683	4.05379e-226	1.30775e-221	0.426	0.271	3
RP5-1171I10.5	0.523633	5.52139e-222	1.7812e-217	0.299	0.162	3
FLNA	0.476448	3.36702e-206	1.0862e-201	0.463	0.337	3
BTN3A2	0.485573	3.6296e-202	1.17091e-197	0.361	0.227	3
TXNIP	0.464238	2.36836e-196	7.64034e-192	0.634	0.504	3
LIMD2	0.420361	1.07428e-194	3.46564e-190	0.552	0.425	3
VAMP2	0.403029	3.75474e-194	1.21128e-189	0.602	0.512	3
DHRS7	0.490771	3.06972e-191	9.90291e-187	0.446	0.336	3
TBC1D10C	0.4463	1.89315e-188	6.1073e-184	0.431	0.302	3
RBM39	0.366619	2.67945e-188	8.6439e-184	0.703	0.668	3
SH2D2A	0.424414	4.60043e-188	1.4841e-183	0.311	0.173	3
EVL	0.337376	1.51329e-186	4.88187e-182	0.661	0.564	3
CD53	0.369127	3.93231e-186	1.26856e-181	0.672	0.622	3
PTPN7	0.434548	4.12398e-180	1.3304e-175	0.403	0.265	3
PPP1R18	0.470824	7.31068e-176	2.35843e-171	0.429	0.32	3
PRMT2	0.536561	3.4283e-175	1.10597e-170	0.393	0.284	3
JAK1	0.489096	6.22026e-172	2.00665e-167	0.498	0.41	3
APOBEC3G	0.375826	1.39487e-171	4.49986e-167	0.401	0.261	3
DOK2	0.448079	8.941e-170	2.88437e-165	0.429	0.315	3
HLA-F	0.389467	1.44146e-164	4.65014e-160	0.544	0.456	3
CDC42SE1	0.506392	1.00024e-162	3.22677e-158	0.382	0.271	3
SLC9A3R1	0.430193	3.43314e-158	1.10753e-153	0.274	0.162	3
IL2RG	0.329704	1.74078e-153	5.61575e-149	0.597	0.497	3
GPR65	0.441659	1.12292e-145	3.62253e-141	0.367	0.257	3
LYAR	0.434307	1.04497e-144	3.37107e-140	0.369	0.255	3
TRAF3IP3	0.393106	1.19028e-144	3.83983e-140	0.343	0.226	3
FKBP11	0.364938	1.06622e-143	3.43962e-139	0.28	0.164	3
FYN	0.322918	9.14923e-142	2.95154e-137	0.482	0.35	3
CH17-189H20.1	0.385747	4.22783e-139	1.3639e-134	0.287	0.178	3
MAPK1	0.481759	1.98105e-136	6.39087e-132	0.27	0.173	3
MYO1G	0.429588	6.37996e-135	2.05818e-130	0.349	0.247	3
UCP2	0.403409	1.9775e-132	6.37942e-128	0.518	0.446	3
DUSP2	0.34737	7.96606e-130	2.56985e-125	0.604	0.491	3
SRSF5	0.261994	1.22097e-129	3.93886e-125	0.749	0.741	3
DSTN	0.439438	5.05406e-129	1.63044e-124	0.413	0.332	3
RHOC	0.413891	9.87578e-125	3.18593e-120	0.404	0.311	3
SIGIRR	0.377969	8.22014e-124	2.65182e-119	0.336	0.235	3
VPS37B	0.429092	4.50038e-123	1.45182e-118	0.32	0.214	3
ATM	0.447276	8.19188e-122	2.6427e-117	0.305	0.209	3
PIP4K2A	0.422574	8.31514e-122	2.68246e-117	0.334	0.236	3
EIF3G	0.39625	8.1194e-121	2.61932e-116	0.556	0.524	3
TMEM2	0.34152	7.0051e-117	2.25984e-112	0.265	0.163	3
ANXA6	0.364908	4.92607e-116	1.58915e-111	0.382	0.282	3
XBP1	0.434443	6.99006e-116	2.25499e-111	0.401	0.322	3
KLF2	0.438894	8.06169e-116	2.6007e-111	0.359	0.259	3
RAP1B	0.448111	1.09479e-115	3.53178e-111	0.406	0.334	3
C9orf142	0.380336	8.71951e-113	2.81291e-108	0.426	0.341	3
UBE2F	0.454251	4.4788e-111	1.44486e-106	0.265	0.182	3
PSME1	0.258656	1.31863e-110	4.25389e-106	0.702	0.693	3
RNF125	0.325756	7.30764e-110	2.35744e-105	0.272	0.171	3
RNF166	0.399431	8.91515e-106	2.87603e-101	0.296	0.208	3
PPP1CA	0.338893	6.78602e-103	2.18917e-98	0.543	0.507	3
SORL1	0.386295	3.31987e-102	1.07099e-97	0.267	0.18	3
NR4A2	0.369468	2.18997e-99	7.06484e-95	0.533	0.454	3
RSRP1	0.349212	3.68305e-99	1.18815e-94	0.457	0.378	3
PCSK7	0.345499	6.14555e-97	1.98255e-92	0.397	0.311	3
RNF213	0.345223	4.45242e-95	1.43635e-90	0.464	0.402	3
SKAP1	0.280077	1.96859e-93	6.35066e-89	0.296	0.199	3
ADGRE5	0.327448	6.91178e-93	2.22974e-88	0.427	0.347	3
ARHGAP30	0.402955	7.16402e-91	2.31111e-86	0.334	0.26	3
FAM49B	0.35216	6.50809e-90	2.09951e-85	0.484	0.441	3
PSMB9	0.27713	9.9559e-84	3.21177e-79	0.572	0.538	3
CLEC2B	0.300388	1.95084e-83	6.29341e-79	0.505	0.451	3
SELPLG	0.391358	4.05416e-82	1.30787e-77	0.277	0.205	3
HAVCR2	0.415623	1.07015e-80	3.4523e-76	0.263	0.192	3
TGFB1	0.388987	4.64386e-78	1.49811e-73	0.375	0.316	3
STAT4	0.255054	1.94745e-69	6.28248e-65	0.28	0.198	3
DDIT4	0.255586	1.40083e-67	4.51909e-63	0.512	0.446	3
ARHGAP9	0.310063	7.34798e-67	2.37046e-62	0.288	0.217	3
ETS1	0.255678	1.42321e-66	4.59129e-62	0.322	0.241	3
PDIA3	0.284323	1.42078e-64	4.58344e-60	0.502	0.479	3
ARPC4	0.29466	5.35712e-64	1.72821e-59	0.478	0.457	3
MSN	0.300054	7.43255e-58	2.39774e-53	0.472	0.458	3
GIMAP4	0.324745	5.26462e-57	1.69837e-52	0.327	0.269	3
ARHGEF1	0.270722	3.46667e-53	1.11835e-48	0.324	0.266	3
DDX6	0.301787	2.40153e-51	7.74735e-47	0.33	0.278	3
OSTF1	0.324847	5.0457e-50	1.62774e-45	0.375	0.347	3
SEPT7	0.318753	1.63783e-48	5.28363e-44	0.446	0.428	3
CD47	0.316287	4.08913e-47	1.31915e-42	0.391	0.366	3
PIM1	0.282875	4.94134e-47	1.59408e-42	0.278	0.221	3
DNAJB6	0.26242	1.04446e-45	3.36942e-41	0.515	0.514	3
NDUFB7	0.276842	2.3566e-45	7.60241e-41	0.43	0.422	3
HMGN3	0.316159	4.28677e-43	1.38291e-38	0.369	0.348	3
SLA	0.280589	6.58204e-40	2.12337e-35	0.377	0.339	3
TAGAP	0.266086	5.09352e-36	1.64317e-31	0.254	0.206	3
AREG	0.463041	2.27815e-35	7.3493e-31	0.257	0.206	3
SCP2	0.274647	1.61602e-34	5.21327e-30	0.398	0.392	3
CD164	0.254626	1.92032e-31	6.19494e-27	0.42	0.424	3
CCDC85B	0.256783	7.95848e-30	2.56741e-25	0.382	0.372	3
RASSF5	0.264318	5.50234e-28	1.77505e-23	0.299	0.269	3
PNN	0.250585	6.46867e-27	2.08679e-22	0.313	0.289	3
FOSL2	0.270654	1.05134e-26	3.39162e-22	0.269	0.235	3
BZW1	0.260302	1.42244e-24	4.58878e-20	0.382	0.381	3
FMNL1	0.256044	8.16492e-23	2.634e-18	0.329	0.315	3
STOM	0.252513	2.12528e-22	6.85614e-18	0.254	0.23	3
BHLHE40	0.268822	1.03892e-20	3.35155e-16	0.276	0.255	3
POLR3GL	0.251424	6.24355e-20	2.01417e-15	0.293	0.278	3
MIEN1	0.268826	1.28583e-15	4.14809e-11	0.258	0.249	3
C20orf24	0.253033	9.8049e-15	3.16306e-10	0.322	0.328	3
MAP3K8	0.254872	1.76685e-09	5.69985e-05	0.258	0.256	3
TNFRSF4	1.94775	0	0	0.607	0.08	4
TNFRSF18	1.62962	0	0	0.66	0.095	4
BATF	1.54399	0	0	0.661	0.139	4
IL2RA	1.42062	0	0	0.403	0.033	4
AC133644.2	1.35058	0	0	0.466	0.047	4
TIGIT	1.32356	0	0	0.67	0.144	4
IL32	1.19879	0	0	0.975	0.645	4
LTB	1.18722	0	0	0.801	0.397	4
ICOS	1.13164	0	0	0.549	0.133	4
DUSP4	1.08789	0	0	0.69	0.243	4
CTLA4	1.06249	0	0	0.429	0.044	4
MAGEH1	1.05795	0	0	0.307	0.05	4
TRAC	1.0578	0	0	0.92	0.468	4
PMAIP1	1.0185	0	0	0.559	0.234	4
CD27	0.995177	0	0	0.584	0.176	4
CARD16	0.935561	0	0	0.613	0.361	4
ICA1	0.925759	0	0	0.302	0.035	4
FOXP3	0.913722	0	0	0.314	0.006	4
CORO1B	0.902025	0	0	0.557	0.286	4
SPOCK2	0.892178	0	0	0.686	0.273	4
ARID5B	0.890931	0	0	0.628	0.267	4
TBC1D4	0.879467	0	0	0.36	0.072	4
DNPH1	0.858186	0	0	0.488	0.189	4
BIRC3	0.85166	0	0	0.676	0.354	4
LAIR2	0.811122	0	0	0.317	0.057	4
MIR4435-2HG	0.810166	0	0	0.387	0.128	4
TNFRSF9	0.782023	0	0	0.298	0.054	4
CD2	0.76595	0	0	0.857	0.466	4
TRBC2	0.73321	0	0	0.746	0.428	4
GBP2	0.721103	0	0	0.487	0.246	4
LINC00152	0.696029	0	0	0.56	0.318	4
PBXIP1	0.693216	0	0	0.501	0.214	4
GADD45A	0.692314	0	0	0.306	0.11	4
SOD1	0.667577	0	0	0.779	0.612	4
CD7	0.657733	0	0	0.735	0.425	4
CD3D	0.648168	0	0	0.918	0.522	4
RGS1	0.645228	0	0	0.869	0.603	4
PHLDA1	0.634775	0	0	0.448	0.228	4
CXCR6	0.631315	0	0	0.301	0.088	4
PIM2	0.607415	0	0	0.316	0.119	4
SNX9	0.607383	0	0	0.345	0.149	4
ITM2A	0.58767	0	0	0.554	0.293	4
CREM	0.561202	0	0	0.771	0.578	4
RHOH	0.551266	0	0	0.555	0.318	4
IL2RG	0.530602	0	0	0.712	0.491	4
HLA-A	0.510504	0	0	0.996	0.983	4
UBC	0.497499	0	0	0.955	0.9	4
TNFRSF25	0.488852	0	0	0.278	0.084	4
LCK	0.471833	0	0	0.633	0.356	4
CD28	0.468883	0	0	0.254	0.072	4
GAPDH	0.449436	0	0	0.968	0.928	4
CD3E	0.448048	0	0	0.773	0.454	4
BTG1	0.381104	0	0	0.991	0.953	4
B2M	0.315067	0	0	1	0.999	4
S100A4	0.409961	7.52863e-297	2.42873e-292	0.957	0.856	4
PTTG1	0.432933	1.83586e-287	5.92247e-283	0.294	0.122	4
ISG20	0.525531	1.50795e-286	4.86464e-282	0.646	0.437	4
RHBDD2	0.555173	3.52696e-273	1.1378e-268	0.395	0.215	4
SELL	0.47196	2.7319e-272	8.81311e-268	0.291	0.123	4
RORA	0.44578	3.03531e-269	9.7919e-265	0.506	0.28	4
LAT	0.448916	4.24027e-269	1.36791e-264	0.457	0.242	4
TRBC1	0.755711	5.18192e-255	1.67169e-250	0.561	0.363	4
CYTIP	0.469737	4.88877e-252	1.57712e-247	0.669	0.494	4
CACYBP	0.665555	1.31954e-248	4.25684e-244	0.477	0.308	4
P2RY10	0.407429	2.56663e-248	8.27995e-244	0.264	0.11	4
MAF	0.48665	2.37888e-247	7.67428e-243	0.319	0.153	4
SAMSN1	0.479457	3.89489e-247	1.25649e-242	0.645	0.457	4
PRDX2	0.463367	4.8072e-245	1.5508e-240	0.482	0.293	4
ARHGDIB	0.323524	1.46948e-240	4.74054e-236	0.918	0.866	4
GATA3	0.479412	9.64835e-239	3.11256e-234	0.286	0.127	4
GBP5	0.454121	5.92456e-237	1.91126e-232	0.259	0.111	4
SKAP1	0.402405	4.6667e-236	1.50548e-231	0.384	0.194	4
SARAF	0.337994	2.31668e-230	7.47359e-226	0.877	0.76	4
SRGN	0.309557	1.21159e-227	3.90859e-223	0.979	0.927	4
SH2D1A	0.428638	7.83524e-226	2.52765e-221	0.313	0.146	4
TMEM173	0.516152	2.21555e-225	7.14736e-221	0.388	0.226	4
TNFRSF1B	0.545197	2.8322e-223	9.13666e-219	0.487	0.314	4
CIRBP	0.352032	2.57108e-222	8.2943e-218	0.832	0.748	4
CLEC2D	0.44453	3.52092e-222	1.13585e-217	0.521	0.317	4
UCP2	0.540425	7.29486e-216	2.35332e-211	0.582	0.442	4
CALM3	0.465003	2.83072e-214	9.1319e-210	0.556	0.405	4
BTG3	0.512072	1.79936e-213	5.80473e-209	0.342	0.184	4
NDUFV2	0.504761	8.13746e-207	2.62514e-202	0.527	0.385	4
SIT1	0.35605	3.67032e-205	1.18405e-200	0.263	0.118	4
NR3C1	0.554517	5.71508e-200	1.84369e-195	0.499	0.345	4
PIK3IP1	0.422843	1.81781e-199	5.86425e-195	0.442	0.264	4
ICAM3	0.377607	2.18303e-196	7.04247e-192	0.544	0.36	4
IL2RB	0.344566	3.23546e-191	1.04376e-186	0.327	0.163	4
STAT3	0.464172	8.58315e-191	2.76893e-186	0.514	0.36	4
CD3G	0.302136	4.30047e-190	1.38733e-185	0.516	0.303	4
PKM	0.582218	3.28172e-188	1.05868e-183	0.622	0.499	4
OCIAD2	0.357672	3.04011e-187	9.80738e-183	0.461	0.281	4
UBE2B	0.49578	1.04271e-183	3.36378e-179	0.536	0.407	4
SH2D2A	0.321728	4.83119e-176	1.55854e-171	0.335	0.174	4
HINT1	0.298758	6.5599e-176	2.11623e-171	0.831	0.766	4
YWHAB	0.364265	2.29699e-173	7.41008e-169	0.721	0.622	4
SUMO2	0.305881	4.66892e-173	1.50619e-168	0.82	0.746	4
PARK7	0.392106	7.83335e-169	2.52704e-164	0.66	0.558	4
GALM	0.380555	8.03541e-169	2.59222e-164	0.281	0.146	4
MRPS6	0.462332	1.39763e-167	4.50874e-163	0.419	0.276	4
NOP58	0.454341	2.43865e-167	7.86708e-163	0.353	0.21	4
C9orf16	0.429622	1.3585e-166	4.38254e-162	0.612	0.502	4
STK17B	0.405706	1.0442e-164	3.3686e-160	0.609	0.472	4
ENO1	0.398425	1.28856e-163	4.15689e-159	0.731	0.628	4
PPM1G	0.431197	1.48136e-163	4.77887e-159	0.388	0.25	4
UGP2	0.552615	3.59366e-163	1.15931e-158	0.43	0.304	4
ARPC1B	0.332515	4.75682e-161	1.53455e-156	0.795	0.675	4
RAP1A	0.404024	1.95253e-152	6.29885e-148	0.555	0.443	4
CD82	0.39445	4.80253e-151	1.5493e-146	0.291	0.162	4
RPS26	0.310689	4.78671e-150	1.54419e-145	0.905	0.861	4
SUB1	0.26669	1.02642e-138	3.31124e-134	0.803	0.749	4
FAM46C	0.309969	5.62272e-137	1.81389e-132	0.322	0.179	4
ARL6IP5	0.34758	1.93058e-136	6.22805e-132	0.65	0.557	4
TANK	0.43017	7.01766e-136	2.2639e-131	0.404	0.278	4
RBPJ	0.47802	8.69539e-136	2.80513e-131	0.455	0.339	4
ANKRD12	0.361316	1.12605e-132	3.63263e-128	0.587	0.475	4
AC016831.7	0.326297	1.18625e-131	3.82686e-127	0.33	0.193	4
PRDM1	0.38898	1.97538e-131	6.37256e-127	0.289	0.164	4
CCNI	0.274193	2.63518e-131	8.50109e-127	0.801	0.727	4
WHSC1L1	0.38349	4.94366e-131	1.59482e-126	0.432	0.303	4
ANAPC16	0.331372	5.30101e-129	1.7101e-124	0.632	0.542	4
TSC22D3	0.291161	2.15543e-128	6.95342e-124	0.846	0.768	4
SKP1	0.266968	6.56491e-128	2.11784e-123	0.777	0.707	4
FAM129A	0.396499	9.90759e-127	3.19619e-122	0.338	0.216	4
HSPA8	0.308649	3.65303e-125	1.17847e-120	0.815	0.75	4
TTC39C	0.361124	4.30607e-123	1.38914e-118	0.271	0.155	4
C12orf57	0.335411	2.27526e-122	7.33998e-118	0.531	0.408	4
PIM3	0.451548	3.84545e-122	1.24054e-117	0.356	0.235	4
GMFG	0.289492	2.40695e-121	7.76481e-117	0.748	0.675	4
RP11-138A9.1	0.326654	1.01385e-120	3.27069e-116	0.451	0.308	4
UBE2D2	0.335714	9.64162e-120	3.11039e-115	0.57	0.472	4
PGAM1	0.396926	7.28725e-117	2.35087e-112	0.526	0.428	4
CDKN1B	0.346259	1.41537e-116	4.56597e-112	0.307	0.189	4
RAC2	0.277074	4.62566e-115	1.49224e-110	0.679	0.581	4
CCDC167	0.344012	7.66799e-115	2.47369e-110	0.279	0.166	4
NDFIP1	0.373006	3.80885e-113	1.22874e-108	0.434	0.329	4
EPSTI1	0.41004	2.10255e-112	6.78282e-108	0.311	0.205	4
RPS27L	0.375749	1.0104e-111	3.25954e-107	0.622	0.519	4
SEPT6	0.36653	2.04451e-111	6.59558e-107	0.361	0.242	4
CUTA	0.318607	1.48745e-110	4.79852e-106	0.589	0.498	4
SEC11C	0.354861	1.04321e-108	3.36539e-104	0.37	0.262	4
FXYD5	0.265833	1.1778e-107	3.79957e-103	0.748	0.682	4
RP11-138A9.2	0.340921	1.29959e-106	4.19249e-102	0.352	0.224	4
TNIP1	0.339188	1.04574e-100	3.37356e-96	0.304	0.197	4
ISCU	0.329368	1.23601e-97	3.98738e-93	0.517	0.427	4
PPP1R2	0.336146	1.96336e-95	6.33378e-91	0.484	0.385	4
LBH	0.258004	8.26596e-95	2.6666e-90	0.3	0.183	4
CCND2	0.28786	3.29217e-94	1.06205e-89	0.301	0.188	4
GLRX	0.37734	2.14483e-92	6.91922e-88	0.449	0.34	4
RHOG	0.349397	1.89451e-91	6.11167e-87	0.53	0.45	4
CNIH1	0.413601	2.92173e-88	9.4255e-84	0.319	0.23	4
G3BP2	0.329603	2.83281e-87	9.13864e-83	0.426	0.323	4
CFLAR	0.331126	4.53339e-85	1.46247e-80	0.464	0.369	4
PAIP2	0.294622	6.57751e-83	2.12191e-78	0.517	0.435	4
LEPROTL1	0.254431	6.55789e-82	2.11558e-77	0.605	0.514	4
ZNF292	0.295019	1.32893e-81	4.28711e-77	0.251	0.159	4
FKBP1A	0.272197	6.04097e-80	1.94882e-75	0.591	0.496	4
CD4	0.349407	8.59232e-80	2.77188e-75	0.271	0.186	4
TSTD1	0.278859	8.53749e-78	2.75419e-73	0.372	0.269	4
RNF145	0.307711	4.44005e-75	1.43236e-70	0.297	0.207	4
ARID4B	0.251692	2.97123e-73	9.58518e-69	0.506	0.413	4
BUB3	0.267987	1.57951e-71	5.09549e-67	0.377	0.28	4
FYB	0.27626	1.66386e-71	5.36762e-67	0.605	0.519	4
ISG15	0.384038	2.67873e-70	8.64158e-66	0.513	0.426	4
SLA	0.280916	7.27166e-70	2.34584e-65	0.43	0.336	4
SH3KBP1	0.25918	1.04376e-68	3.36717e-64	0.393	0.299	4
NDUFB8	0.266374	6.53692e-68	2.10881e-63	0.506	0.431	4
SOCS1	0.268201	1.03463e-67	3.3377e-63	0.258	0.168	4
GPBP1	0.267053	3.92553e-67	1.26638e-62	0.485	0.404	4
JUNB	0.271447	9.20499e-62	2.96953e-57	0.837	0.807	4
MRFAP1	0.291921	1.28702e-60	4.15193e-56	0.439	0.376	4
TAP1	0.260674	3.5826e-60	1.15575e-55	0.364	0.278	4
PSMB8	0.257735	3.72789e-60	1.20262e-55	0.501	0.435	4
CTSC	0.287148	6.16072e-60	1.98745e-55	0.541	0.457	4
RP11-347P5.1	0.263937	2.03649e-59	6.56973e-55	0.33	0.237	4
USP15	0.300224	4.29778e-59	1.38646e-54	0.34	0.264	4
NFKB2	0.271642	3.96087e-58	1.27778e-53	0.259	0.18	4
SCAND1	0.27083	3.27665e-56	1.05705e-51	0.473	0.415	4
EVI2A	0.291255	2.12641e-53	6.8598e-49	0.402	0.334	4
RAB11FIP1	0.321612	3.13022e-53	1.00981e-48	0.274	0.205	4
PSMD8	0.251883	7.39273e-53	2.3849e-48	0.446	0.384	4
ARPP19	0.276193	6.5446e-50	2.11129e-45	0.311	0.244	4
RANBP1	0.265088	1.61872e-49	5.22198e-45	0.403	0.341	4
ARID5A	0.272178	3.09992e-46	1.00003e-41	0.367	0.298	4
VOPP1	0.274001	2.01624e-45	6.5044e-41	0.29	0.227	4
ANXA7	0.253907	8.03719e-45	2.5928e-40	0.324	0.262	4
PDCL3	0.254945	8.19723e-44	2.64443e-39	0.291	0.223	4
AKIRIN2	0.292496	1.60586e-43	5.18052e-39	0.277	0.217	4
CMTM7	0.287443	3.68287e-41	1.18809e-36	0.274	0.217	4
DNAJB1	0.302899	6.94173e-34	2.2394e-29	0.553	0.495	4
EIF3J	0.278299	7.33207e-31	2.36533e-26	0.301	0.255	4
CASP1	0.262132	1.48002e-29	4.77453e-25	0.285	0.242	4
HSPD1	0.274106	3.33093e-08	0.00107456	0.369	0.368	4
S100A9	2.9486	0	0	0.895	0.213	5
S100A8	2.86921	0	0	0.743	0.153	5
IL1B	2.71519	0	0	0.695	0.104	5
CXCL8	2.69747	0	0	0.653	0.173	5
G0S2	2.54456	0	0	0.62	0.079	5
FCN1	2.30527	0	0	0.795	0.034	5
TIMP1	2.22092	0	0	0.878	0.336	5
CXCL2	2.19728	0	0	0.563	0.124	5
SOD2	2.11552	0	0	0.873	0.302	5
LYZ	1.99996	0	0	0.953	0.31	5
LST1	1.97152	0	0	0.928	0.257	5
EREG	1.97062	0	0	0.527	0.049	5
CCL3L3	1.93761	0	0	0.419	0.165	5
PLAUR	1.86652	0	0	0.84	0.21	5
BCL2A1	1.83879	0	0	0.766	0.202	5
CCL20	1.77823	0	0	0.295	0.118	5
AIF1	1.7492	0	0	0.937	0.251	5
NAMPT	1.74787	0	0	0.902	0.314	5
SAT1	1.7321	0	0	0.989	0.73	5
CXCL3	1.71659	0	0	0.408	0.145	5
S100A12	1.71111	0	0	0.37	0.01	5
VCAN	1.67767	0	0	0.535	0.052	5
C15orf48	1.67656	0	0	0.37	0.148	5
CTSS	1.59588	0	0	0.938	0.426	5
IL1RN	1.58403	0	0	0.367	0.069	5
CCL3	1.52022	0	0	0.505	0.266	5
IER3	1.4454	0	0	0.604	0.173	5
RP11-1143G9.4	1.43989	0	0	0.526	0.117	5
FCER1G	1.40571	0	0	0.958	0.341	5
C5AR1	1.38505	0	0	0.649	0.114	5
CSTA	1.37721	0	0	0.757	0.155	5
PTGS2	1.34479	0	0	0.374	0.038	5
THBS1	1.2762	0	0	0.325	0.041	5
IFI30	1.26221	0	0	0.555	0.135	5
TYROBP	1.25484	0	0	0.983	0.412	5
IFITM3	1.24381	0	0	0.734	0.293	5
NEAT1	1.19981	0	0	0.986	0.776	5
CFP	1.18164	0	0	0.539	0.035	5
CST3	1.16908	0	0	0.949	0.378	5
LINC01272	1.16153	0	0	0.52	0.099	5
MNDA	1.15619	0	0	0.568	0.154	5
TYMP	1.1419	0	0	0.881	0.372	5
CFD	1.10958	0	0	0.668	0.161	5
SERPINA1	1.10829	0	0	0.844	0.232	5
AREG	1.10492	0	0	0.448	0.195	5
AP1S2	1.09797	0	0	0.712	0.228	5
MAFB	1.09701	0	0	0.569	0.127	5
FGL2	1.09096	0	0	0.614	0.128	5
NFKBIA	1.0881	0	0	0.878	0.639	5
LINC00936	1.07896	0	0	0.569	0.163	5
FTH1	1.07561	0	0	0.999	0.987	5
FPR1	1.06675	0	0	0.532	0.094	5
PSAP	1.03241	0	0	0.947	0.487	5
CLEC7A	1.02952	0	0	0.637	0.15	5
PPIF	1.02633	0	0	0.443	0.112	5
SLC11A1	1.01795	0	0	0.606	0.133	5
FAM26F	1.01294	0	0	0.55	0.123	5
LILRB2	1.01181	0	0	0.472	0.05	5
MS4A7	1.01007	0	0	0.641	0.182	5
CD300E	1.00674	0	0	0.416	0.014	5
CD14	1.00558	0	0	0.566	0.146	5
CEBPB	0.998049	0	0	0.792	0.333	5
COTL1	0.996851	0	0	0.915	0.611	5
APOBEC3A	0.970919	0	0	0.271	0.008	5
LGALS2	0.951583	0	0	0.387	0.059	5
NINJ1	0.94922	0	0	0.56	0.196	5
WARS	0.943518	0	0	0.475	0.113	5
CLEC4E	0.933691	0	0	0.34	0.043	5
CYBB	0.933457	0	0	0.634	0.166	5
KLF4	0.917052	0	0	0.583	0.158	5
STXBP2	0.909784	0	0	0.666	0.242	5
MPEG1	0.902092	0	0	0.47	0.068	5
LYN	0.896675	0	0	0.566	0.176	5
LILRA5	0.890282	0	0	0.38	0.026	5
PLEK	0.886142	0	0	0.579	0.212	5
NPC2	0.883919	0	0	0.908	0.412	5
TKT	0.88306	0	0	0.69	0.29	5
AQP9	0.879109	0	0	0.316	0.043	5
NLRP3	0.876402	0	0	0.377	0.043	5
MXD1	0.867529	0	0	0.462	0.096	5
SPI1	0.865283	0	0	0.704	0.201	5
PHACTR1	0.862036	0	0	0.493	0.132	5
TNFSF13B	0.854405	0	0	0.565	0.164	5
BASP1	0.83421	0	0	0.387	0.089	5
NFKBIZ	0.825511	0	0	0.579	0.222	5
CTB-61M7.2	0.823528	0	0	0.297	0.008	5
ETS2	0.816493	0	0	0.493	0.126	5
DUSP6	0.813902	0	0	0.423	0.107	5
MARCKS	0.804738	0	0	0.484	0.122	5
ASAH1	0.791962	0	0	0.745	0.282	5
STX11	0.780816	0	0	0.53	0.18	5
C1orf162	0.777726	0	0	0.729	0.269	5
HBEGF	0.770678	0	0	0.407	0.111	5
CSF3R	0.769706	0	0	0.321	0.062	5
NCF2	0.769428	0	0	0.528	0.135	5
OLR1	0.768701	0	0	0.361	0.14	5
LGALS1	0.766493	0	0	0.939	0.615	5
CEBPD	0.763792	0	0	0.523	0.176	5
HCK	0.762299	0	0	0.473	0.124	5
CLEC12A	0.762283	0	0	0.399	0.086	5
CD55	0.750156	0	0	0.628	0.283	5
PTPRE	0.746037	0	0	0.521	0.167	5
PILRA	0.744335	0	0	0.46	0.112	5
S100A6	0.743267	0	0	0.983	0.876	5
KYNU	0.741064	0	0	0.407	0.099	5
SLC25A37	0.738864	0	0	0.369	0.098	5
C10orf54	0.734566	0	0	0.613	0.267	5
SLC43A2	0.728724	0	0	0.428	0.105	5
ATP2B1	0.728169	0	0	0.596	0.285	5
CPVL	0.728144	0	0	0.466	0.12	5
RGS2	0.727817	0	0	0.693	0.398	5
H3F3A	0.722068	0	0	0.976	0.901	5
MS4A6A	0.721938	0	0	0.548	0.182	5
S100A11	0.719103	0	0	0.959	0.652	5
GPX1	0.714263	0	0	0.855	0.472	5
ZEB2	0.705693	0	0	0.702	0.328	5
SLC7A7	0.703207	0	0	0.497	0.139	5
FGR	0.702389	0	0	0.48	0.141	5
TNFAIP2	0.698507	0	0	0.395	0.103	5
GCA	0.696607	0	0	0.369	0.132	5
FCGR3A	0.695469	0	0	0.534	0.274	5
ACSL1	0.695437	0	0	0.346	0.096	5
CD83	0.692555	0	0	0.602	0.239	5
FCGR2A	0.690577	0	0	0.514	0.163	5
CDKN1A	0.687802	0	0	0.517	0.204	5
ICAM1	0.682565	0	0	0.36	0.101	5
TREM1	0.682282	0	0	0.417	0.114	5
ZFAND5	0.681369	0	0	0.616	0.342	5
SRGN	0.679195	0	0	0.988	0.927	5
PYCARD	0.670172	0	0	0.69	0.316	5
RILPL2	0.669993	0	0	0.601	0.26	5
RNF144B	0.668009	0	0	0.324	0.058	5
IGSF6	0.666364	0	0	0.47	0.14	5
RNF130	0.665796	0	0	0.574	0.192	5
APLP2	0.660527	0	0	0.637	0.264	5
NFKB1	0.656719	0	0	0.403	0.174	5
FAM49A	0.655228	0	0	0.389	0.079	5
C19orf38	0.648287	0	0	0.334	0.031	5
GLUL	0.643556	0	0	0.707	0.307	5
RAB31	0.64346	0	0	0.484	0.156	5
THBD	0.642767	0	0	0.278	0.079	5
ITGAX	0.642142	0	0	0.374	0.097	5
SERPINB1	0.641839	0	0	0.625	0.326	5
BID	0.638086	0	0	0.48	0.179	5
CD93	0.625777	0	0	0.299	0.049	5
SERPINB9	0.622142	0	0	0.467	0.19	5
PRELID1	0.621789	0	0	0.735	0.447	5
VEGFA	0.620617	0	0	0.265	0.056	5
IRAK3	0.619209	0	0	0.327	0.062	5
LRRC25	0.615441	0	0	0.311	0.062	5
FTL	0.614868	0	0	0.998	0.975	5
LIMS1	0.613167	0	0	0.586	0.285	5
ADGRE2	0.60828	0	0	0.305	0.037	5
PECAM1	0.606518	0	0	0.392	0.132	5
CD302	0.606238	0	0	0.372	0.104	5
ANXA5	0.605662	0	0	0.757	0.391	5
S100A4	0.604983	0	0	0.97	0.855	5
YBX3	0.604353	0	0	0.459	0.177	5
DUSP1	0.604028	0	0	0.93	0.729	5
EMP3	0.598059	0	0	0.855	0.603	5
SOCS3	0.594631	0	0	0.507	0.227	5
CD68	0.594609	0	0	0.72	0.219	5
TLR2	0.594142	0	0	0.314	0.055	5
TGFBI	0.593404	0	0	0.475	0.177	5
GK	0.592454	0	0	0.312	0.115	5
ATP13A3	0.582968	0	0	0.308	0.087	5
CCRL2	0.582573	0	0	0.258	0.068	5
CD36	0.581328	0	0	0.278	0.04	5
UPP1	0.581126	0	0	0.526	0.24	5
LILRB3	0.581002	0	0	0.336	0.08	5
BLVRB	0.580796	0	0	0.466	0.174	5
NUP214	0.579904	0	0	0.373	0.119	5
MAP3K8	0.579536	0	0	0.5	0.241	5
FCGRT	0.571436	0	0	0.653	0.246	5
THAP2	0.559644	0	0	0.261	0.069	5
CD86	0.558117	0	0	0.387	0.127	5
GSTP1	0.557925	0	0	0.827	0.545	5
GRINA	0.549171	0	0	0.48	0.19	5
RGS18	0.547993	0	0	0.254	0.043	5
PLSCR1	0.545965	0	0	0.44	0.19	5
SLC31A2	0.544706	0	0	0.365	0.127	5
ATP1B3	0.53952	0	0	0.697	0.442	5
LY96	0.538353	0	0	0.471	0.186	5
HIF1A	0.531773	0	0	0.436	0.204	5
CPPED1	0.530461	0	0	0.315	0.082	5
CLEC4A	0.530187	0	0	0.298	0.082	5
VMP1	0.53015	0	0	0.549	0.302	5
IFNGR2	0.528032	0	0	0.386	0.147	5
LCP2	0.524631	0	0	0.473	0.214	5
NUMB	0.523275	0	0	0.37	0.129	5
GSTO1	0.521978	0	0	0.691	0.353	5
RIPK2	0.521295	0	0	0.334	0.099	5
HSBP1	0.520504	0	0	0.556	0.275	5
MTPN	0.518279	0	0	0.531	0.275	5
CMTM6	0.515757	0	0	0.623	0.338	5
ANPEP	0.511511	0	0	0.263	0.073	5
HLA-DRA	0.511097	0	0	0.971	0.653	5
LAMTOR4	0.510843	0	0	0.778	0.512	5
CSF1R	0.510405	0	0	0.359	0.108	5
FNIP2	0.509567	0	0	0.31	0.083	5
RNF149	0.508481	0	0	0.573	0.306	5
AP2S1	0.507172	0	0	0.692	0.38	5
CASP1	0.505913	0	0	0.493	0.23	5
OAZ1	0.504447	0	0	0.971	0.908	5
TSPO	0.497971	0	0	0.829	0.513	5
GPCPD1	0.49288	0	0	0.403	0.181	5
KCTD12	0.492427	0	0	0.35	0.141	5
PGLS	0.49099	0	0	0.56	0.287	5
CARD16	0.490768	0	0	0.649	0.36	5
CECR1	0.490511	0	0	0.391	0.153	5
CTSL	0.485481	0	0	0.42	0.193	5
C9orf72	0.485003	0	0	0.291	0.07	5
FKBP1A	0.483741	0	0	0.77	0.485	5
RNASE6	0.482496	0	0	0.347	0.141	5
H2AFY	0.480541	0	0	0.64	0.346	5
DSE	0.480304	0	0	0.287	0.106	5
MGAT1	0.478648	0	0	0.499	0.245	5
SGK1	0.475271	0	0	0.432	0.185	5
BRI3	0.47293	0	0	0.553	0.224	5
TNFRSF1B	0.4718	0	0	0.608	0.308	5
CYBA	0.469578	0	0	0.97	0.883	5
POU2F2	0.468545	0	0	0.311	0.1	5
RNASET2	0.465881	0	0	0.712	0.455	5
RAB20	0.465852	0	0	0.287	0.091	5
NR4A1	0.456445	0	0	0.412	0.175	5
SERP1	0.4533	0	0	0.822	0.62	5
SNX10	0.45277	0	0	0.484	0.206	5
ATP6V0B	0.452052	0	0	0.71	0.405	5
LGALS9	0.451458	0	0	0.455	0.194	5
MEF2C	0.451348	0	0	0.343	0.123	5
TBXAS1	0.450841	0	0	0.347	0.127	5
FOSL2	0.448928	0	0	0.472	0.223	5
GCH1	0.447645	0	0	0.291	0.08	5
THEMIS2	0.446346	0	0	0.402	0.165	5
FAM45A	0.444627	0	0	0.302	0.087	5
CTSB	0.442798	0	0	0.746	0.344	5
QKI	0.434741	0	0	0.354	0.144	5
RXRA	0.433788	0	0	0.262	0.076	5
HLA-DRB5	0.433666	0	0	0.611	0.296	5
MTSS1	0.430536	0	0	0.257	0.056	5
ATG3	0.424127	0	0	0.444	0.219	5
BACH1	0.420819	0	0	0.302	0.113	5
LTA4H	0.420372	0	0	0.444	0.197	5
ODF3B	0.418749	0	0	0.289	0.1	5
NAAA	0.4148	0	0	0.314	0.122	5
ATP6V1B2	0.414525	0	0	0.382	0.173	5
SH2B3	0.411451	0	0	0.281	0.101	5
OTUD1	0.410658	0	0	0.268	0.093	5
PIK3AP1	0.406624	0	0	0.277	0.098	5
CTSH	0.40261	0	0	0.525	0.252	5
GNS	0.39698	0	0	0.307	0.12	5
ARPC3	0.384259	0	0	0.894	0.758	5
TMEM176B	0.383075	0	0	0.318	0.116	5
CUX1	0.368187	0	0	0.254	0.085	5
GRN	0.36115	0	0	0.7	0.291	5
PFDN5	0.334114	0	0	0.952	0.906	5
ACTB	0.332502	0	0	0.996	0.986	5
HLA-DPA1	0.316981	0	0	0.87	0.602	5
TMSB10	0.315416	0	0	0.987	0.985	5
RPS24	0.305569	0	0	0.977	0.98	5
MT-CO1	0.300282	0	0	0.993	0.991	5
RPS9	0.287833	0	0	0.982	0.975	5
LY86	0.411869	2.35774e-305	7.60607e-301	0.383	0.171	5
HLA-DPB1	0.286125	1.0736e-304	3.46344e-300	0.874	0.652	5
ATP5E	0.32179	3.32881e-304	1.07388e-299	0.964	0.903	5
UBE2R2	0.417649	7.66757e-304	2.47356e-299	0.34	0.147	5
NUDT16	0.437244	3.86361e-300	1.2464e-295	0.268	0.102	5
CXCL16	0.346214	2.16157e-299	6.97323e-295	0.434	0.192	5
S100A10	0.416394	7.57762e-298	2.44454e-293	0.893	0.71	5
MCL1	0.397304	3.68004e-297	1.18718e-292	0.863	0.651	5
KDM6B	0.428382	9.35972e-296	3.01945e-291	0.462	0.227	5
OAZ2	0.413055	4.97944e-295	1.60637e-290	0.372	0.168	5
SMCO4	0.382448	1.17835e-294	3.80137e-290	0.334	0.143	5
CD300A	0.316687	6.02392e-293	1.94332e-288	0.308	0.121	5
VAMP5	0.54334	1.94103e-292	6.26177e-288	0.522	0.293	5
NR4A3	0.428601	2.63245e-292	8.49227e-288	0.321	0.13	5
RAC1	0.393259	5.10526e-292	1.64696e-287	0.808	0.527	5
RNF13	0.412315	6.89991e-292	2.22591e-287	0.435	0.21	5
CTNNB1	0.50896	1.23987e-289	3.99981e-285	0.465	0.241	5
GNAI2	0.43978	5.47721e-289	1.76695e-284	0.6	0.35	5
RBM47	0.396976	1.12453e-287	3.62775e-283	0.276	0.11	5
PNRC1	0.52825	1.06786e-280	3.4449e-276	0.855	0.713	5
C14orf2	0.443736	8.80251e-277	2.83969e-272	0.773	0.548	5
PFKFB3	0.384902	1.32878e-275	4.28663e-271	0.331	0.139	5
MT-ND3	0.372289	2.95746e-275	9.54075e-271	0.981	0.952	5
MT2A	0.823523	5.43107e-272	1.75206e-267	0.684	0.484	5
ANXA2	0.295692	2.18628e-271	7.05293e-267	0.772	0.484	5
ARRB2	0.401838	1.5043e-268	4.85287e-264	0.505	0.272	5
RIN3	0.334342	5.8734e-268	1.89476e-263	0.302	0.127	5
AGTRAP	0.379997	2.82603e-262	9.11677e-258	0.346	0.158	5
BNIP3L	0.475053	4.60339e-261	1.48505e-256	0.449	0.237	5
HMOX1	0.445856	2.72122e-260	8.77865e-256	0.297	0.127	5
RYBP	0.307219	2.84632e-258	9.18223e-254	0.254	0.095	5
INSIG1	0.455727	1.69424e-255	5.46563e-251	0.388	0.185	5
ARL4A	0.465181	9.16853e-254	2.95777e-249	0.52	0.294	5
GNAQ	0.379235	1.70265e-246	5.49275e-242	0.31	0.14	5
RHOA	0.360059	1.35257e-244	4.3634e-240	0.835	0.626	5
PPT1	0.35482	8.71784e-244	2.81238e-239	0.503	0.267	5
TPP1	0.370995	1.63689e-243	5.2806e-239	0.456	0.242	5
PRKCB	0.305105	3.0054e-243	9.69543e-239	0.341	0.149	5
PTEN	0.354884	2.50668e-242	8.08655e-238	0.295	0.127	5
HNMT	0.34351	8.82582e-242	2.84721e-237	0.311	0.139	5
CHMP1B	0.536335	3.7756e-241	1.21801e-236	0.58	0.357	5
GNG5	0.355816	7.21407e-240	2.32726e-235	0.695	0.434	5
TWISTNB	0.77303	3.55222e-239	1.14595e-234	0.312	0.145	5
SAMHD1	0.369846	2.98211e-235	9.6203e-231	0.467	0.25	5
TMEM167A	0.372609	8.84192e-234	2.8524e-229	0.47	0.26	5
SDCBP	0.390398	1.21864e-228	3.93132e-224	0.741	0.482	5
PLBD1	0.378464	3.18137e-228	1.02631e-223	0.279	0.121	5
CNPY3	0.364693	3.00446e-227	9.69239e-223	0.477	0.266	5
ARPC5	0.375733	2.68702e-226	8.66833e-222	0.731	0.5	5
TALDO1	0.408189	7.37209e-225	2.37824e-220	0.548	0.324	5
IRS2	0.400131	8.11459e-225	2.61777e-220	0.34	0.164	5
JARID2	0.313928	2.3449e-223	7.56464e-219	0.264	0.11	5
SAMSN1	0.426696	4.77512e-221	1.54045e-216	0.683	0.456	5
LCP1	0.368668	4.93947e-220	1.59347e-215	0.724	0.497	5
MBD2	0.314429	9.01168e-220	2.90717e-215	0.267	0.116	5
SKAP2	0.367201	5.3396e-219	1.72256e-214	0.361	0.183	5
RHOB	0.585554	2.54159e-218	8.19916e-214	0.429	0.239	5
MFSD1	0.34531	2.63059e-218	8.48629e-214	0.345	0.169	5
MAPKAPK3	0.321492	5.71094e-216	1.84235e-211	0.288	0.131	5
SCO2	0.338034	7.7995e-216	2.51612e-211	0.275	0.122	5
UBE2D1	0.384613	3.71784e-215	1.19937e-210	0.34	0.168	5
PICALM	0.331501	5.63794e-213	1.8188e-208	0.348	0.174	5
CD44	0.446449	5.0445e-212	1.62736e-207	0.835	0.657	5
MYD88	0.307564	1.0699e-211	3.45149e-207	0.27	0.12	5
SLC25A6	0.350474	6.15379e-211	1.98521e-206	0.868	0.801	5
ACTR2	0.358071	1.18599e-210	3.82599e-206	0.647	0.418	5
CNIH4	0.38077	2.23446e-210	7.20838e-206	0.341	0.172	5
PDE4B	0.369173	2.40189e-209	7.74849e-205	0.445	0.238	5
MT-ND1	0.254145	5.83805e-208	1.88336e-203	0.981	0.964	5
IFNGR1	0.327501	2.12125e-207	6.84314e-203	0.423	0.228	5
YBX1	0.318195	2.79135e-205	9.00489e-201	0.897	0.813	5
ATF3	0.303568	8.81564e-205	2.84392e-200	0.312	0.147	5
RASGEF1B	0.32774	2.55451e-203	8.24085e-199	0.295	0.137	5
ATP6V0D1	0.327283	2.81042e-203	9.06643e-199	0.482	0.27	5
OGFRL1	0.312634	2.81045e-202	9.06651e-198	0.266	0.119	5
HLA-DMA	0.26661	5.97616e-202	1.92791e-197	0.641	0.368	5
SEC11A	0.336833	1.13833e-201	3.67224e-197	0.647	0.414	5
SCPEP1	0.339628	3.69374e-200	1.1916e-195	0.34	0.17	5
POMP	0.37447	2.16291e-199	6.97753e-195	0.782	0.566	5
DDX21	0.351807	1.13439e-198	3.65954e-194	0.554	0.342	5
VIM	0.267949	1.27291e-196	4.10642e-192	0.952	0.806	5
FOXO3	0.325765	1.23942e-195	3.99836e-191	0.262	0.117	5
BLVRA	0.291262	1.2417e-193	4.00571e-189	0.322	0.158	5
RTN4	0.311521	1.74889e-193	5.64192e-189	0.669	0.418	5
MAP2K3	0.306039	3.83344e-193	1.23667e-188	0.377	0.195	5
CHMP4B	0.340084	1.05896e-192	3.41621e-188	0.392	0.216	5
PPP1R15B	0.340806	3.29245e-192	1.06214e-187	0.301	0.146	5
C20orf27	0.330944	5.03648e-191	1.62477e-186	0.319	0.16	5
PLXDC2	0.339688	6.29877e-191	2.03198e-186	0.286	0.137	5
PNPLA8	0.339627	1.34499e-190	4.33893e-186	0.319	0.157	5
ERGIC1	0.29944	4.39774e-190	1.41871e-185	0.263	0.121	5
LACTB	0.296572	2.54103e-189	8.19736e-185	0.269	0.127	5
ARPC1B	0.312146	2.75548e-187	8.88917e-183	0.834	0.673	5
GDI2	0.339782	1.73573e-186	5.59947e-182	0.566	0.36	5
VPS35	0.322685	1.33083e-185	4.29327e-181	0.35	0.186	5
TCIRG1	0.300312	1.80844e-182	5.83402e-178	0.345	0.181	5
PTP4A2	0.379494	5.39283e-177	1.73973e-172	0.582	0.39	5
FOSB	0.29149	2.29853e-176	7.41505e-172	0.665	0.443	5
CAPNS1	0.298051	3.95499e-176	1.27588e-171	0.393	0.219	5
EHD1	0.407419	5.18672e-176	1.67324e-171	0.328	0.169	5
PGD	0.314496	2.13922e-174	6.90113e-170	0.277	0.136	5
CD163	0.419915	2.72525e-173	8.79165e-169	0.259	0.123	5
PLAC8	0.382908	7.11687e-173	2.2959e-168	0.431	0.245	5
CHP1	0.297452	1.41122e-171	4.55258e-167	0.31	0.159	5
JAML	0.296844	1.7979e-168	5.80002e-164	0.408	0.226	5
MARCKSL1	0.314327	1.91782e-168	6.18689e-164	0.353	0.181	5
ATP5G2	0.277353	1.3048e-166	4.20929e-162	0.871	0.755	5
VASP	0.32488	2.59532e-166	8.37249e-162	0.53	0.333	5
PTPN6	0.335582	2.88136e-166	9.29525e-162	0.399	0.23	5
GABARAP	0.360797	3.71959e-165	1.19994e-160	0.305	0.157	5
GNA13	0.293862	6.05451e-165	1.95318e-160	0.303	0.155	5
IL10RB	0.284374	7.71963e-158	2.49035e-153	0.291	0.15	5
ALDOA	0.300101	2.18161e-156	7.03787e-152	0.845	0.708	5
SLC16A3	0.317364	9.49036e-155	3.06159e-150	0.392	0.225	5
LRRFIP1	0.307922	2.96992e-150	9.58097e-146	0.723	0.528	5
UBE2J1	0.268248	1.94118e-149	6.26225e-145	0.336	0.183	5
PABPC4	0.30721	5.38561e-148	1.7374e-143	0.397	0.236	5
FOS	0.449551	2.42994e-147	7.83898e-143	0.806	0.665	5
PPP1R15A	0.320496	1.99417e-142	6.43318e-138	0.716	0.535	5
EIF4EBP1	0.282013	4.8888e-142	1.57713e-137	0.323	0.179	5
CFLAR	0.313207	1.39494e-141	4.50007e-137	0.551	0.364	5
IER5	0.329803	1.40704e-141	4.53912e-137	0.324	0.178	5
GLIPR1	0.252118	1.85704e-139	5.9908e-135	0.57	0.375	5
DPYSL2	0.308353	5.24397e-139	1.6917e-134	0.273	0.145	5
PCBP1	0.295702	1.63454e-138	5.27303e-134	0.711	0.521	5
NFE2L2	0.277058	6.22549e-138	2.00834e-133	0.512	0.329	5
EVI2B	0.365379	7.15889e-138	2.30946e-133	0.587	0.417	5
SMAP2	0.359213	3.1958e-137	1.03096e-132	0.431	0.27	5
MIDN	0.284844	4.23466e-137	1.3661e-132	0.388	0.229	5
ARL8B	0.280702	5.00159e-136	1.61351e-131	0.263	0.138	5
RAB10	0.271973	1.21983e-135	3.93517e-131	0.371	0.219	5
WTAP	0.466066	2.83899e-135	9.15859e-131	0.474	0.312	5
FAM120A	0.276325	2.52713e-133	8.15254e-129	0.301	0.167	5
ZFAS1	0.268949	1.98781e-132	6.41269e-128	0.769	0.597	5
CCDC88A	0.274545	3.20574e-131	1.03417e-126	0.271	0.146	5
BLOC1S1	0.276834	5.2584e-130	1.69636e-125	0.637	0.45	5
PLIN2	0.424852	9.13581e-129	2.94721e-124	0.502	0.328	5
IQGAP1	0.261897	3.73948e-125	1.20636e-120	0.545	0.367	5
NCOA4	0.255372	1.12696e-124	3.63558e-120	0.326	0.189	5
GRB2	0.261369	1.52797e-124	4.92923e-120	0.482	0.313	5
C4orf48	0.263134	2.47977e-124	7.99973e-120	0.45	0.284	5
SLC2A3	0.529862	2.2946e-123	7.40239e-119	0.535	0.389	5
POLE4	0.256876	4.37299e-123	1.41073e-118	0.407	0.252	5
FAM65B	0.258634	3.07529e-120	9.9209e-116	0.273	0.142	5
RNH1	0.252369	6.62366e-118	2.13679e-113	0.507	0.336	5
NDUFB1	0.282737	2.38693e-117	7.70024e-113	0.588	0.41	5
WSB1	0.283477	9.49874e-108	3.06429e-103	0.559	0.401	5
TNFSF10	0.28416	6.79343e-106	2.19156e-101	0.26	0.145	5
MAT2A	0.302196	1.26432e-101	4.07869e-97	0.301	0.181	5
PAG1	0.273515	3.60179e-99	1.16194e-94	0.319	0.195	5
TPI1	0.250724	2.36079e-92	7.61591e-88	0.773	0.621	5
JMJD1C	0.275184	2.05365e-87	6.62508e-83	0.437	0.302	5
NAP1L1	0.389935	1.45466e-77	4.69273e-73	0.767	0.698	5
TFRC	0.262594	2.77709e-72	8.95889e-68	0.261	0.162	5
IVNS1ABP	0.291711	9.88077e-68	3.18754e-63	0.334	0.226	5
GPR183	0.318939	4.74863e-62	1.53191e-57	0.468	0.358	5
CCL4L2	0.623207	1.04786e-59	3.38039e-55	0.337	0.24	5
NCF1	0.306598	1.89755e-58	6.12149e-54	0.312	0.217	5
ZFP36L1	0.25712	4.57942e-57	1.47732e-52	0.546	0.426	5
FKBP5	0.274442	2.20134e-52	7.10151e-48	0.319	0.229	5
IFITM2	0.344808	1.42208e-37	4.58764e-33	0.687	0.61	5
ISG15	0.416938	1.64636e-36	5.31114e-32	0.515	0.427	5
CD79A	2.45145	0	0	0.914	0.03	6
MS4A1	1.97069	0	0	0.801	0.021	6
VPREB3	1.66453	0	0	0.64	0.011	6
IGLC2	1.58954	0	0	0.517	0.244	6
IGKC	1.43534	0	0	0.677	0.424	6
BANK1	1.43277	0	0	0.619	0.013	6
CD79B	1.30109	0	0	0.588	0.077	6
AL928768.3	1.27964	0	0	0.277	0.006	6
SMIM14	1.22279	0	0	0.57	0.145	6
CD83	1.22266	0	0	0.618	0.241	6
TNFRSF13C	1.13456	0	0	0.439	0.009	6
RP5-887A10.1	1.10162	0	0	0.313	0.003	6
LY9	1.10045	0	0	0.416	0.059	6
CD37	1.03807	0	0	0.927	0.651	6
MEF2C	0.993468	0	0	0.541	0.114	6
IGHM	0.988882	0	0	0.359	0.056	6
CD74	0.975643	0	0	0.994	0.837	6
ADAM28	0.947955	0	0	0.423	0.062	6
IRF8	0.887095	0	0	0.46	0.137	6
CD19	0.875398	0	0	0.365	0.008	6
TNFRSF13B	0.829939	0	0	0.308	0.007	6
HLA-DQB1	0.826349	0	0	0.924	0.429	6
FCRLA	0.797734	0	0	0.329	0.008	6
LINC00926	0.796739	0	0	0.304	0.005	6
ARHGAP24	0.781035	0	0	0.345	0.051	6
GNG7	0.779932	0	0	0.332	0.026	6
BLK	0.760663	0	0	0.319	0.008	6
SPIB	0.735249	0	0	0.291	0.016	6
IGHA1	0.729533	0	0	0.54	0.244	6
LY86	0.728992	0	0	0.474	0.167	6
TCF4	0.713664	0	0	0.338	0.071	6
POU2F2	0.701611	0	0	0.385	0.098	6
HLA-DRA	0.700693	0	0	0.989	0.654	6
HLA-DQA1	0.686034	0	0	0.874	0.376	6
EZR	0.677918	0	0	0.707	0.477	6
CD22	0.676555	0	0	0.274	0.021	6
ORAI2	0.66537	0	0	0.372	0.109	6
IGHA2	0.665275	0	0	0.269	0.085	6
PKIG	0.658042	0	0	0.302	0.04	6
RPS23	0.654144	0	0	0.986	0.98	6
EEF1B2	0.653817	0	0	0.963	0.845	6
HLA-DOB	0.652553	0	0	0.275	0.018	6
RPS8	0.651032	0	0	0.987	0.977	6
RPS5	0.64753	0	0	0.984	0.954	6
JCHAIN	0.606177	0	0	0.416	0.132	6
CD24	0.601816	0	0	0.261	0.049	6
HVCN1	0.597834	0	0	0.268	0.079	6
MARCH1	0.584251	0	0	0.272	0.087	6
SMARCB1	0.576625	0	0	0.388	0.154	6
RPLP2	0.560404	0	0	0.991	0.988	6
LTB	0.559645	0	0	0.79	0.403	6
RP1-313I6.12	0.55651	0	0	0.277	0.081	6
RPL8	0.555448	0	0	0.989	0.973	6
RPL39	0.545166	0	0	0.99	0.982	6
RPL18A	0.539709	0	0	0.99	0.984	6
RPS27	0.539029	0	0	0.994	0.993	6
RPS10	0.53749	0	0	0.969	0.916	6
SWAP70	0.531873	0	0	0.287	0.092	6
RPS18	0.528452	0	0	0.993	0.99	6
RPL34	0.522915	0	0	0.991	0.987	6
CD40	0.520892	0	0	0.275	0.089	6
RPL32	0.518739	0	0	0.989	0.985	6
SELL	0.517758	0	0	0.357	0.122	6
RPS11	0.513977	0	0	0.982	0.962	6
RPL21	0.506349	0	0	0.991	0.989	6
CCR7	0.505973	0	0	0.353	0.105	6
RPS21	0.503111	0	0	0.974	0.918	6
HLA-DMB	0.500932	0	0	0.561	0.261	6
RPS6	0.49978	0	0	0.99	0.986	6
LAPTM5	0.496623	0	0	0.916	0.773	6
RPL11	0.488245	0	0	0.991	0.986	6
RPL13A	0.484529	0	0	0.993	0.992	6
HLA-DPB1	0.482265	0	0	0.972	0.648	6
RPL23A	0.481392	0	0	0.988	0.983	6
RPL41	0.479946	0	0	0.994	0.992	6
BCAS4	0.478449	0	0	0.258	0.05	6
RPL10A	0.477245	0	0	0.987	0.965	6
RPS28	0.476997	0	0	0.991	0.98	6
RPS25	0.460336	0	0	0.985	0.98	6
RPS13	0.460139	0	0	0.983	0.969	6
RPL9	0.457978	0	0	0.989	0.978	6
TPD52	0.455233	0	0	0.293	0.099	6
RPS3A	0.454535	0	0	0.99	0.981	6
HLA-DMA	0.454223	0	0	0.709	0.366	6
EEF2	0.452281	0	0	0.939	0.826	6
HLA-DPA1	0.449799	0	0	0.965	0.599	6
HLA-DRB1	0.449694	0	0	0.962	0.614	6
RPS29	0.449231	0	0	0.989	0.983	6
RPSA	0.448211	0	0	0.98	0.948	6
RPL31	0.448094	0	0	0.986	0.972	6
RPL30	0.445044	0	0	0.987	0.979	6
RPL3	0.444395	0	0	0.99	0.984	6
RPL18	0.442511	0	0	0.988	0.971	6
RPL36	0.442118	0	0	0.983	0.964	6
RPL5	0.4385	0	0	0.983	0.947	6
RPS20	0.427809	0	0	0.986	0.977	6
RPL35A	0.424058	0	0	0.988	0.977	6
RPL19	0.423509	0	0	0.988	0.984	6
RPS2	0.421298	0	0	0.992	0.989	6
RPL37	0.411054	0	0	0.982	0.967	6
RPL12	0.401007	0	0	0.989	0.978	6
RPL22	0.400143	0	0	0.974	0.919	6
RPS27A	0.398619	0	0	0.992	0.988	6
RPL29	0.395663	0	0	0.983	0.965	6
RPL27A	0.385227	0	0	0.99	0.985	6
RPL4	0.384079	0	0	0.971	0.918	6
FAU	0.383673	0	0	0.986	0.977	6
RPL38	0.378041	0	0	0.975	0.94	6
RPL27	0.378029	0	0	0.981	0.962	6
RPL7	0.377515	0	0	0.99	0.98	6
RPL13	0.372611	0	0	0.994	0.992	6
RPS14	0.365844	0	0	0.992	0.987	6
RPS4X	0.365192	0	0	0.99	0.982	6
EEF1A1	0.355971	0	0	0.995	0.993	6
RPL26	0.351174	0	0	0.987	0.982	6
RPS12	0.347004	0	0	0.989	0.986	6
RPL7A	0.346319	0	0	0.983	0.96	6
RPL35	0.344412	0	0	0.987	0.971	6
RPS7	0.343372	0	0	0.987	0.973	6
RPL15	0.34202	0	0	0.988	0.982	6
RPS15	0.333662	0	0	0.99	0.986	6
RPS9	0.33117	0	0	0.989	0.975	6
RPS15A	0.330687	0	0	0.991	0.986	6
RPL37A	0.328281	0	0	0.98	0.964	6
GNB2L1	0.324091	0	0	0.977	0.948	6
RPS16	0.309839	0	0	0.989	0.98	6
RPL10	0.29412	0	0	0.994	0.993	6
RPLP1	0.283773	0	0	0.993	0.992	6
RPL14	0.277907	0	0	0.984	0.969	6
RPS3	0.261895	0	0	0.99	0.984	6
GLTSCR2	0.393978	2.33217e-304	7.52359e-300	0.908	0.772	6
ZFAS1	0.539881	6.83483e-301	2.20492e-296	0.788	0.597	6
PDLIM1	0.41315	5.50798e-295	1.77687e-290	0.332	0.13	6
IGLC3	1.186	1.60732e-293	5.1852e-289	0.333	0.138	6
IFT57	0.477511	2.93779e-289	9.4773e-285	0.271	0.099	6
RPL23	0.306727	3.73864e-285	1.20609e-280	0.972	0.934	6
NCF1	0.49267	3.92334e-274	1.26567e-269	0.425	0.212	6
DRAM2	0.523136	1.60709e-272	5.18448e-268	0.408	0.208	6
MARCKSL1	0.535145	4.72012e-269	1.52271e-264	0.393	0.18	6
RPLP0	0.292446	9.96388e-260	3.21435e-255	0.977	0.935	6
CD55	0.624778	8.99842e-251	2.90289e-246	0.499	0.292	6
RPL17	0.519821	1.3177e-242	4.25089e-238	0.765	0.588	6
RPL36A	0.472493	7.68604e-242	2.47951e-237	0.886	0.783	6
FCMR	0.403632	1.15817e-240	3.73627e-236	0.256	0.094	6
NFKBID	0.53038	3.10476e-228	1.00159e-223	0.257	0.105	6
CCDC50	0.472891	3.59842e-223	1.16085e-218	0.292	0.133	6
TMEM243	0.457177	1.88118e-216	6.0687e-212	0.423	0.234	6
HERPUD1	0.514124	6.01204e-206	1.93948e-201	0.667	0.481	6
ID3	0.494131	1.3188e-198	4.25444e-194	0.287	0.13	6
SLC25A6	0.310798	8.983e-195	2.89792e-190	0.908	0.799	6
IGHG1	1.14922	2.61986e-181	8.45167e-177	0.251	0.107	6
CXCR4	0.255727	2.01874e-178	6.51247e-174	0.933	0.758	6
SYPL1	0.422419	6.583e-174	2.12368e-169	0.345	0.187	6
SMDT1	0.388106	2.12363e-170	6.85083e-166	0.608	0.445	6
WDR74	0.426544	1.84489e-166	5.95161e-162	0.318	0.163	6
LSM7	0.426838	5.68963e-165	1.83547e-160	0.544	0.38	6
RHOH	0.38126	1.07271e-164	3.46056e-160	0.525	0.323	6
PHACTR1	0.536954	2.6941e-158	8.69115e-154	0.283	0.146	6
RCSD1	0.396304	5.38832e-153	1.73827e-148	0.336	0.182	6
CD82	0.348462	7.34925e-153	2.37087e-148	0.314	0.162	6
NR4A1	0.558181	9.58986e-150	3.09369e-145	0.325	0.182	6
EIF3E	0.290277	8.5794e-143	2.76772e-138	0.801	0.672	6
PRDM2	0.351897	2.84592e-136	9.18094e-132	0.292	0.154	6
SYNGR2	0.385687	1.28818e-130	4.15567e-126	0.404	0.26	6
SNX2	0.370562	1.83184e-128	5.9095e-124	0.356	0.218	6
PRKCB	0.302937	6.37401e-127	2.05626e-122	0.291	0.153	6
RNASE6	0.409691	8.30914e-126	2.68053e-121	0.273	0.147	6
SP110	0.341171	1.27736e-125	4.12077e-121	0.26	0.137	6
PPM1K	0.300447	3.99582e-122	1.28905e-117	0.293	0.158	6
LYN	0.371955	1.69466e-120	5.46699e-116	0.32	0.192	6
RNASET2	0.252196	4.18168e-120	1.34901e-115	0.64	0.461	6
CHCHD10	0.32407	7.4696e-119	2.40969e-114	0.502	0.345	6
LIMD2	0.289748	5.92001e-116	1.9098e-111	0.602	0.426	6
NBEAL1	0.405986	6.7329e-115	2.17203e-110	0.576	0.44	6
EIF3L	0.296086	5.37371e-114	1.73356e-109	0.645	0.501	6
SNHG7	0.323149	8.14681e-114	2.62816e-109	0.353	0.213	6
EIF1AY	0.39005	4.97139e-111	1.60377e-106	0.259	0.143	6
RPL22L1	0.368412	3.28775e-109	1.06063e-104	0.501	0.369	6
EIF1B	0.355655	4.56368e-107	1.47224e-102	0.474	0.342	6
INPP5D	0.304139	4.98092e-107	1.60684e-102	0.33	0.194	6
YPEL5	0.486874	1.07509e-101	3.46824e-97	0.647	0.554	6
ODC1	0.290172	4.18046e-99	1.34862e-94	0.351	0.217	6
ALG13	0.469894	2.50636e-95	8.08552e-91	0.301	0.186	6
C6orf48	0.291073	8.93447e-93	2.88226e-88	0.574	0.447	6
PNISR	0.269343	6.4741e-92	2.08854e-87	0.624	0.496	6
TAF1D	0.312437	2.86317e-89	9.23659e-85	0.456	0.332	6
REL	0.302822	5.76312e-89	1.85918e-84	0.637	0.509	6
SF1	0.263793	1.26219e-86	4.07181e-82	0.577	0.448	6
CMTM6	0.326332	3.88651e-85	1.25379e-80	0.465	0.349	6
UPF2	0.273995	7.68179e-84	2.47814e-79	0.303	0.191	6
KLF2	0.383123	3.12094e-80	1.00682e-75	0.376	0.261	6
CTSH	0.262295	2.97271e-76	9.58995e-72	0.382	0.262	6
GGA2	0.276849	8.78981e-71	2.83559e-66	0.268	0.173	6
TCEA1	0.255227	3.67218e-59	1.18465e-54	0.394	0.297	6
SNHG8	0.299092	7.23196e-59	2.33303e-54	0.499	0.403	6
DDX21	0.349632	9.12443e-59	2.94354e-54	0.435	0.35	6
HLA-DQA2	0.312698	1.16651e-55	3.76315e-51	0.272	0.178	6
SKIL	0.250678	1.11008e-45	3.58113e-41	0.313	0.234	6
RILPL2	0.27203	3.16449e-38	1.02086e-33	0.347	0.276	6
NR4A2	0.260915	3.4004e-22	1.09697e-17	0.494	0.458	6
APOE	2.35797	0	0	0.889	0.316	7
SEPP1	2.17294	0	0	0.497	0.054	7
C1QC	2.12837	0	0	0.954	0.158	7
C1QB	1.85141	0	0	0.964	0.237	7
MS4A6A	1.80024	0	0	0.961	0.171	7
C1QA	1.79882	0	0	0.973	0.264	7
CD14	1.74113	0	0	0.87	0.14	7
[truncated: 4,771 more rows]

## Sheet: Human T NK cells
Human T/NK cells
gene	avg_logFC	p_val	p_val_adj	pct.1	pct.2	cluster
LMNA	0.783775	0	0	0.586	0.32	0
IL7R	0.708677	0	0	0.689	0.355	0
VIM	0.699174	0	0	0.936	0.732	0
KLRB1	0.685362	0	0	0.631	0.416	0
LTB	0.603428	0	0	0.725	0.424	0
S100A4	0.590737	0	0	0.987	0.836	0
CCR6	0.575753	0	0	0.268	0.068	0
ANXA1	0.562737	0	0	0.814	0.589	0
GPR183	0.529031	0	0	0.525	0.279	0
RGCC	0.524773	0	0	0.705	0.462	0
CAPG	0.491145	0	0	0.366	0.157	0
S100A11	0.489691	0	0	0.772	0.534	0
CD52	0.489539	0	0	0.965	0.793	0
RORA	0.485482	0	0	0.606	0.357	0
LGALS3	0.449137	0	0	0.449	0.243	0
FTH1	0.444909	0	0	0.997	0.979	0
TNFRSF25	0.43366	0	0	0.276	0.104	0
JAML	0.415755	0	0	0.336	0.141	0
S100A10	0.411586	0	0	0.817	0.632	0
EML4	0.389834	0	0	0.57	0.345	0
TNFAIP3	0.38928	0	0	0.779	0.57	0
ALOX5AP	0.388369	0	0	0.669	0.447	0
S100A6	0.3632	0	0	0.957	0.842	0
RPLP0	0.359341	0	0	0.978	0.917	0
RPLP1	0.358648	0	0	1	0.989	0
TPT1	0.331034	0	0	0.997	0.976	0
TRAC	0.296738	0	0	0.892	0.656	0
SARAF	0.282323	0	0	0.933	0.78	0
ZFP36L2	0.377492	1.4e-306	4.5164e-302	0.914	0.803	0
PLP2	0.400433	2.45811e-301	7.92988e-297	0.536	0.329	0
PERP	0.362847	2.43654e-296	7.86027e-292	0.253	0.106	0
ANKRD28	0.369116	3.12097e-265	1.00683e-260	0.282	0.131	0
CD6	0.356591	3.2451e-261	1.04687e-256	0.417	0.236	0
TAGLN2	0.351951	4.54795e-260	1.46717e-255	0.668	0.48	0
SPOCK2	0.324905	3.547e-250	1.14426e-245	0.579	0.377	0
SH3BGRL3	0.282236	1.87184e-245	6.03855e-241	0.955	0.869	0
TRAT1	0.328144	5.47003e-245	1.76463e-240	0.359	0.192	0
PLIN2	0.472136	4.23077e-241	1.36485e-236	0.373	0.212	0
CD2	0.260031	6.12734e-224	1.97668e-219	0.824	0.648	0
LEPROTL1	0.286078	5.09728e-220	1.64438e-215	0.72	0.538	0
PHLDA1	0.354158	3.6766e-215	1.18607e-210	0.358	0.201	0
RBPJ	0.362736	9.24439e-215	2.98224e-210	0.396	0.236	0
RP11-138A9.1	0.304683	2.80216e-211	9.03976e-207	0.513	0.33	0
CD3D	0.252746	1.00327e-202	3.23656e-198	0.91	0.712	0
CKLF	0.330237	8.05674e-202	2.5991e-197	0.521	0.346	0
FXYD5	0.270124	2.55761e-196	8.25086e-192	0.768	0.614	0
SAMSN1	0.260146	1.71923e-186	5.54625e-182	0.61	0.427	0
ANXA2	0.2969	2.14951e-180	6.93433e-176	0.513	0.348	0
TIMP1	0.279301	1.1731e-174	3.78441e-170	0.337	0.198	0
TMEM123	0.26134	7.44091e-172	2.40044e-167	0.4	0.249	0
ABRACL	0.289875	7.23088e-168	2.33268e-163	0.506	0.352	0
CREM	0.261514	9.00588e-167	2.9053e-162	0.767	0.613	0
NFKBIA	0.284724	1.14141e-156	3.68218e-152	0.715	0.564	0
ATP2B1	0.290437	2.21796e-156	7.15514e-152	0.312	0.184	0
TXN	0.276532	4.89765e-150	1.57998e-145	0.559	0.407	0
TMEM173	0.269917	2.41277e-145	7.78358e-141	0.312	0.188	0
CRIP1	0.305617	7.32501e-145	2.36305e-140	0.493	0.349	0
MYADM	0.260375	1.13516e-135	3.66204e-131	0.424	0.286	0
MGAT4A	0.271036	4.96177e-133	1.60067e-128	0.31	0.191	0
NR3C1	0.250625	2.84981e-124	9.19349e-120	0.458	0.324	0
IGHA1	0.299382	5.56858e-94	1.79642e-89	0.364	0.256	0
GZMK	1.81033	0	0	0.834	0.183	1
CCL4L2	1.08831	0	0	0.446	0.185	1
CD8A	0.924483	0	0	0.639	0.235	1
CD8B	0.919646	0	0	0.529	0.166	1
HLA-DRB1	0.890066	0	0	0.745	0.44	1
CMC1	0.848108	0	0	0.526	0.233	1
CD74	0.846706	0	0	0.933	0.757	1
HLA-DRB5	0.826481	0	0	0.38	0.156	1
HLA-DPB1	0.792129	0	0	0.797	0.494	1
HLA-DQB1	0.781066	0	0	0.476	0.222	1
CRTAM	0.780187	0	0	0.276	0.056	1
HLA-DRA	0.770476	0	0	0.726	0.492	1
CCL4	0.767275	0	0	0.79	0.432	1
ITM2C	0.766007	0	0	0.362	0.144	1
HLA-DQA1	0.758283	0	0	0.412	0.164	1
HLA-DPA1	0.753575	0	0	0.71	0.426	1
CD27	0.749658	0	0	0.453	0.224	1
LYST	0.721605	0	0	0.386	0.161	1
DUSP2	0.712694	0	0	0.784	0.545	1
CCL3L3	0.705618	0	0	0.261	0.103	1
CCL5	0.701122	0	0	0.985	0.664	1
GZMA	0.676181	0	0	0.902	0.522	1
TUBA4A	0.651572	0	0	0.563	0.37	1
CST7	0.610531	0	0	0.881	0.565	1
LAG3	0.606452	0	0	0.348	0.141	1
APOBEC3G	0.586009	0	0	0.495	0.288	1
HLA-DMA	0.572476	0	0	0.346	0.152	1
CXCR4	0.401535	0	0	0.933	0.829	1
NKG7	0.286436	0	0	0.91	0.496	1
IFNG	0.73827	1.44375e-300	4.65755e-296	0.326	0.153	1
DUSP4	0.482871	1.03388e-282	3.3353e-278	0.517	0.31	1
CD3D	0.308015	1.15709e-270	3.73277e-266	0.889	0.723	1
RGS1	0.46296	2.85569e-240	9.21245e-236	0.775	0.627	1
GZMH	0.387614	1.52357e-237	4.91505e-233	0.533	0.324	1
FABP5	0.507043	4.84944e-234	1.56443e-229	0.31	0.16	1
SRSF7	0.378652	3.29752e-231	1.06378e-226	0.776	0.677	1
SH2D1A	0.467858	5.53045e-222	1.78412e-217	0.347	0.196	1
COTL1	0.457785	1.56126e-211	5.03662e-207	0.64	0.51	1
ITM2A	0.486744	8.7598e-202	2.82591e-197	0.537	0.396	1
HCST	0.26409	3.53249e-170	1.13958e-165	0.807	0.707	1
RNF19A	0.409398	3.91118e-153	1.26175e-148	0.366	0.239	1
SUB1	0.271609	6.59917e-142	2.12889e-137	0.777	0.722	1
TRGC2	0.38777	8.784e-128	2.83372e-123	0.27	0.158	1
TRAT1	0.378577	9.58906e-119	3.09343e-114	0.314	0.206	1
PTMS	0.3547	3.99293e-118	1.28812e-113	0.253	0.15	1
TRBC2	0.285639	8.99932e-116	2.90318e-111	0.704	0.604	1
PSMB9	0.292019	3.63763e-106	1.1735e-101	0.577	0.49	1
NR4A2	0.340253	2.72597e-103	8.79398e-99	0.541	0.436	1
JMJD6	0.347176	7.95586e-100	2.56656e-95	0.294	0.197	1
PIK3R1	0.327017	8.84384e-100	2.85302e-95	0.391	0.285	1
LINC00152	0.275825	2.13385e-96	6.88381e-92	0.438	0.328	1
CLEC2B	0.304438	2.69999e-96	8.71018e-92	0.514	0.412	1
RUNX3	0.282179	1.84766e-92	5.96056e-88	0.457	0.353	1
YPEL5	0.286788	2.09944e-92	6.7728e-88	0.642	0.563	1
CD3G	0.268408	1.60414e-89	5.17497e-85	0.526	0.431	1
WNK1	0.31077	1.15081e-88	3.71252e-84	0.279	0.188	1
SLA	0.317197	6.23032e-87	2.0099e-82	0.412	0.318	1
CLDND1	0.35149	3.28574e-83	1.05998e-78	0.27	0.185	1
SRSF2	0.254837	1.45486e-81	4.69339e-77	0.676	0.62	1
TERF2IP	0.269126	4.51006e-70	1.45495e-65	0.447	0.371	1
AP3S1	0.278121	5.55188e-70	1.79104e-65	0.272	0.193	1
LYAR	0.270393	1.96334e-64	6.33374e-60	0.335	0.252	1
KIAA1551	0.295155	2.28874e-61	7.38347e-57	0.273	0.201	1
APOBEC3C	0.282607	1.67679e-59	5.40932e-55	0.272	0.198	1
ZNF331	0.26103	3.37064e-58	1.08737e-53	0.441	0.362	1
PMAIP1	0.25329	4.58394e-48	1.47878e-43	0.312	0.24	1
CCR7	0.872137	0	0	0.412	0.091	2
GPR183	0.624402	0	0	0.579	0.283	2
IL7R	0.588995	0	0	0.72	0.367	2
SOCS3	0.544608	0	0	0.363	0.16	2
PABPC1	0.53496	0	0	0.907	0.79	2
LTB	0.507109	0	0	0.756	0.434	2
RPL32	0.499774	0	0	0.984	0.983	2
RPS6	0.49748	0	0	0.987	0.985	2
EEF1B2	0.484483	0	0	0.905	0.811	2
RPS3A	0.481101	0	0	0.982	0.979	2
RPS12	0.479443	0	0	0.985	0.985	2
RPS13	0.477691	0	0	0.974	0.962	2
RPS8	0.474007	0	0	0.977	0.974	2
RPL34	0.468533	0	0	0.988	0.984	2
RPL9	0.468464	0	0	0.978	0.974	2
SELL	0.457281	0	0	0.262	0.101	2
RPL13	0.446208	0	0	0.99	0.99	2
RPL22	0.446056	0	0	0.939	0.895	2
SARAF	0.445165	0	0	0.907	0.791	2
RPS18	0.444545	0	0	0.989	0.988	2
RPL11	0.444499	0	0	0.985	0.984	2
EIF3E	0.425846	0	0	0.761	0.597	2
RPL30	0.419462	0	0	0.983	0.978	2
RPS25	0.417384	0	0	0.98	0.978	2
RPS5	0.417117	0	0	0.964	0.947	2
RPL21	0.413911	0	0	0.985	0.987	2
RPL7	0.412382	0	0	0.979	0.977	2
RPL3	0.406294	0	0	0.987	0.984	2
EEF1A1	0.404228	0	0	0.992	0.992	2
RPL39	0.398563	0	0	0.981	0.978	2
RPS4X	0.397831	0	0	0.983	0.982	2
RPL4	0.396977	0	0	0.943	0.905	2
RPL5	0.396568	0	0	0.962	0.944	2
RPS23	0.39562	0	0	0.977	0.977	2
GLTSCR2	0.392318	0	0	0.864	0.751	2
RPL18A	0.38725	0	0	0.983	0.982	2
RPLP2	0.385865	0	0	0.988	0.986	2
RPS27A	0.381467	0	0	0.987	0.987	2
RPL13A	0.378711	0	0	0.99	0.991	2
RPS17	0.376109	0	0	0.971	0.945	2
RPS20	0.375189	0	0	0.978	0.973	2
TPT1	0.374871	0	0	0.983	0.979	2
RPL19	0.373032	0	0	0.981	0.982	2
RPS14	0.37269	0	0	0.985	0.986	2
RPL10A	0.372656	0	0	0.971	0.964	2
RPL36	0.370274	0	0	0.975	0.955	2
RPL35A	0.352181	0	0	0.978	0.975	2
RPS16	0.351402	0	0	0.98	0.977	2
RPL10	0.349157	0	0	0.991	0.992	2
RPS2	0.34319	0	0	0.991	0.988	2
RPL18	0.342727	0	0	0.973	0.968	2
RPS15A	0.336574	0	0	0.987	0.985	2
RPL8	0.334085	0	0	0.975	0.967	2
RPLP0	0.330843	0	0	0.958	0.923	2
RPL38	0.326478	0	0	0.955	0.923	2
RPS3	0.3264	0	0	0.982	0.984	2
RPL29	0.324458	0	0	0.97	0.959	2
RPS9	0.323031	0	0	0.972	0.968	2
RPL31	0.321282	0	0	0.975	0.971	2
RPS10	0.320274	0	0	0.94	0.903	2
RPL27	0.313899	0	0	0.965	0.956	2
RPL37	0.312475	0	0	0.972	0.96	2
RPS28	0.306087	0	0	0.983	0.974	2
RPL12	0.30222	0	0	0.977	0.975	2
RPL14	0.298692	0	0	0.976	0.965	2
RPSA	0.297429	0	0	0.964	0.95	2
RPL23A	0.294562	0	0	0.984	0.983	2
RPLP1	0.292415	0	0	0.991	0.991	2
RPS27	0.291754	0	0	0.993	0.992	2
RPS29	0.286824	0	0	0.985	0.981	2
RPL35	0.277386	0	0	0.977	0.964	2
RPL27A	0.260302	0	0	0.983	0.983	2
RPL24	0.259773	0	0	0.96	0.947	2
RPS15	0.251498	0	0	0.983	0.983	2
RPL6	0.251205	0	0	0.974	0.968	2
JUNB	0.452868	9.92809e-296	3.2028e-291	0.891	0.781	2
LDHB	0.419962	1.31697e-293	4.24855e-289	0.711	0.527	2
FOS	0.44319	1.20825e-279	3.89781e-275	0.784	0.598	2
TCF7	0.391695	5.10547e-270	1.64703e-265	0.351	0.166	2
TMEM123	0.4025	9.29788e-259	2.9995e-254	0.45	0.249	2
NAP1L1	0.341058	8.54388e-228	2.75626e-223	0.76	0.612	2
FXYD5	0.336009	2.55581e-221	8.24505e-217	0.775	0.62	2
EEF2	0.285607	1.24459e-216	4.01505e-212	0.877	0.796	2
IGHA1	0.538928	1.85778e-199	5.99321e-195	0.424	0.253	2
IGKC	0.459791	2.25733e-176	7.28215e-172	0.61	0.431	2
FTH1	0.403813	4.59745e-162	1.48314e-157	0.985	0.982	2
CCDC109B	0.302221	2.68641e-155	8.66636e-151	0.3	0.163	2
SLC2A3	0.337422	5.89705e-149	1.90239e-144	0.512	0.35	2
IGLC2	0.323426	3.62229e-146	1.16855e-141	0.408	0.255	2
RNASET2	0.319293	1.56908e-139	5.06184e-135	0.466	0.318	2
FOXP1	0.326848	8.20771e-136	2.64781e-131	0.399	0.254	2
C6orf48	0.296564	8.58327e-128	2.76896e-123	0.505	0.36	2
ZFAS1	0.272069	3.20919e-125	1.03528e-120	0.631	0.495	2
KLF2	0.263137	3.9922e-123	1.28788e-118	0.338	0.205	2
CD55	0.330237	4.18328e-109	1.34953e-104	0.31	0.194	2
YPEL5	0.332768	4.07536e-102	1.31471e-97	0.672	0.56	2
PPP1CB	0.305658	4.86819e-88	1.57048e-83	0.452	0.335	2
FAM177A1	0.262075	7.39522e-69	2.3857e-64	0.504	0.404	2
FGFBP2	1.72374	0	0	0.798	0.105	3
NKG7	1.44578	0	0	0.99	0.493	3
GZMH	1.44554	0	0	0.898	0.279	3
GNLY	1.43901	0	0	0.848	0.225	3
FCGR3A	1.1956	0	0	0.603	0.114	3
KLRD1	1.11869	0	0	0.758	0.206	3
GZMB	1.11023	0	0	0.914	0.309	3
TYROBP	1.07358	0	0	0.621	0.227	3
PRF1	1.01944	0	0	0.796	0.286	3
CCL4	0.916438	0	0	0.851	0.431	3
KLRF1	0.880566	0	0	0.415	0.091	3
CST7	0.85897	0	0	0.922	0.565	3
CTSW	0.841178	0	0	0.728	0.324	3
SPON2	0.826615	0	0	0.454	0.134	3
TRDC	0.815806	0	0	0.373	0.109	3
PLAC8	0.78902	0	0	0.53	0.206	3
CCL4L2	0.785723	0	0	0.41	0.195	3
S1PR5	0.760958	0	0	0.329	0.059	3
CMC1	0.75793	0	0	0.517	0.24	3
ADGRG1	0.688851	0	0	0.305	0.064	3
MYO1F	0.679276	0	0	0.544	0.266	3
EFHD2	0.670515	0	0	0.417	0.169	3
C1orf21	0.666315	0	0	0.292	0.06	3
PLEK	0.664571	0	0	0.325	0.086	3
LITAF	0.653423	0	0	0.733	0.436	3
C12orf75	0.651938	0	0	0.548	0.275	3
CLIC3	0.637814	0	0	0.377	0.145	3
TRGC2	0.632714	0	0	0.34	0.15	3
ZEB2	0.621752	0	0	0.483	0.216	3
FCRL6	0.619777	0	0	0.275	0.063	3
CD247	0.618733	0	0	0.597	0.392	3
TTC38	0.6125	0	0	0.258	0.059	3
ITGB2	0.610134	0	0	0.699	0.453	3
SFTPC	0.580984	0	0	0.48	0.216	3
FLNA	0.57923	0	0	0.465	0.246	3
BIN2	0.572149	0	0	0.516	0.292	3
IFITM2	0.572087	0	0	0.785	0.617	3
HOPX	0.567118	0	0	0.559	0.287	3
GZMM	0.558555	0	0	0.614	0.367	3
CCL5	0.5437	0	0	0.98	0.671	3
KLRG1	0.527497	0	0	0.282	0.11	3
MATK	0.496472	0	0	0.346	0.151	3
CHST12	0.484755	0	0	0.422	0.216	3
CYBA	0.447105	0	0	0.93	0.841	3
HLA-E	0.328806	0	0	0.96	0.915	3
GZMA	0.328409	0	0	0.853	0.536	3
HLA-C	0.316002	0	0	0.996	0.984	3
LGALS1	0.420609	1.26776e-292	4.08979e-288	0.711	0.498	3
HCST	0.397216	9.38875e-291	3.02881e-286	0.832	0.705	3
TPST2	0.475449	9.6953e-271	3.1277e-266	0.29	0.129	3
LYAR	0.488676	1.48104e-260	4.77784e-256	0.43	0.241	3
ABI3	0.474539	1.50744e-253	4.863e-249	0.301	0.141	3
SAMD3	0.427946	5.62718e-242	1.81533e-237	0.274	0.123	3
ARPC2	0.325637	1.30302e-238	4.20354e-234	0.868	0.788	3
CCL3	0.687942	6.97046e-231	2.24867e-226	0.353	0.186	3
PFN1	0.289701	7.36844e-223	2.37706e-218	0.959	0.915	3
AES	0.436709	1.10641e-209	3.56926e-205	0.532	0.379	3
EMP3	0.381749	8.84981e-208	2.85495e-203	0.665	0.516	3
APMAP	0.426032	3.715e-203	1.19846e-198	0.374	0.215	3
SPN	0.448994	8.09239e-202	2.61061e-197	0.359	0.207	3
AKNA	0.422271	1.77696e-200	5.73247e-196	0.465	0.3	3
HLA-DPB1	0.292561	1.71662e-194	5.5378e-190	0.689	0.514	3
SUN2	0.418983	8.75251e-189	2.82356e-184	0.409	0.257	3
RP5-1171I10.5	0.421101	1.73871e-177	5.60908e-173	0.281	0.146	3
DSTN	0.433154	5.38232e-175	1.73634e-170	0.39	0.248	3
ABHD17A	0.403663	3.35405e-169	1.08202e-164	0.302	0.169	3
CCND3	0.383499	3.54637e-169	1.14406e-164	0.477	0.333	3
C1QA	0.366667	2.42008e-167	7.80716e-163	0.26	0.132	3
PYHIN1	0.346792	1.41755e-165	4.57301e-161	0.336	0.192	3
MYO1G	0.39745	6.47268e-162	2.08809e-157	0.349	0.212	3
MYL12A	0.272141	1.99068e-155	6.42194e-151	0.859	0.787	3
KLF2	0.363322	2.54242e-142	8.20184e-138	0.342	0.205	3
ARL4C	0.357309	1.57496e-139	5.08083e-135	0.552	0.422	3
PPP2R5C	0.323578	2.038e-132	6.57459e-128	0.621	0.508	3
GSTP1	0.311743	5.8445e-132	1.88544e-127	0.553	0.426	3
ARPC5L	0.357526	8.34289e-131	2.69142e-126	0.359	0.235	3
PTP4A2	0.363521	1.71408e-130	5.52962e-126	0.432	0.309	3
PRMT2	0.375851	1.19749e-127	3.86309e-123	0.355	0.235	3
IER2	0.300358	4.43344e-126	1.43023e-121	0.63	0.51	3
CD99	0.260573	5.03555e-112	1.62447e-107	0.692	0.599	3
MBP	0.338471	1.20663e-106	3.89257e-102	0.342	0.233	3
TCF25	0.310193	1.69886e-106	5.48053e-102	0.489	0.382	3
PTPN4	0.307466	4.97176e-103	1.60389e-98	0.267	0.164	3
RUNX3	0.271712	2.12793e-102	6.86472e-98	0.476	0.352	3
APOC1	0.302664	5.36468e-102	1.73064e-97	0.271	0.166	3
VAMP2	0.271065	1.86818e-99	6.02674e-95	0.603	0.519	3
BTN3A2	0.309149	4.50929e-98	1.4547e-93	0.339	0.232	3
IRF1	0.285432	8.16013e-97	2.63246e-92	0.535	0.426	3
PPP1R18	0.302089	2.56798e-90	8.2843e-86	0.382	0.281	3
DOK2	0.274956	3.61308e-89	1.16558e-84	0.384	0.278	3
GNG2	0.284675	9.66689e-83	3.11854e-78	0.423	0.323	3
CDC42SE1	0.327538	1.90282e-82	6.1385e-78	0.33	0.236	3
ZAP70	0.298961	3.55945e-79	1.14828e-74	0.272	0.184	3
UCP2	0.258627	2.99546e-77	9.66336e-73	0.47	0.374	3
SLC9A3R1	0.292101	3.34371e-76	1.07868e-71	0.259	0.174	3
RNF166	0.288989	1.83274e-75	5.91241e-71	0.284	0.197	3
ARHGAP30	0.292089	2.48302e-75	8.01023e-71	0.304	0.215	3
HMGN3	0.290266	1.33131e-74	4.29482e-70	0.322	0.232	3
NDUFB7	0.271994	6.88381e-72	2.22072e-67	0.399	0.315	3
PTPN7	0.27924	6.74163e-71	2.17485e-66	0.408	0.319	3
TGFB1	0.28139	8.469e-68	2.7321e-63	0.35	0.262	3
C9orf142	0.251284	1.12649e-67	3.63406e-63	0.427	0.342	3
DHRS7	0.260779	4.42262e-66	1.42674e-61	0.381	0.298	3
SCP2	0.252283	1.95121e-55	6.29462e-51	0.374	0.301	3
MT2A	0.355287	1.96637e-22	6.34352e-18	0.48	0.427	3
XCL1	0.972137	0	0	0.315	0.079	4
ZNF683	0.883416	0	0	0.303	0.041	4
CD8A	0.853021	0	0	0.704	0.253	4
CD8B	0.83648	0	0	0.59	0.182	4
XCL2	0.787013	0	0	0.413	0.145	4
CCL5	0.710159	0	0	0.986	0.683	4
AC092580.4	0.622555	0	0	0.521	0.245	4
ITM2C	0.551721	0	0	0.394	0.154	4
CD52	0.505318	0	0	0.958	0.81	4
ZFP36L2	0.493481	0	0	0.933	0.812	4
TMSB4X	0.251398	0	0	1	0.996	4
VIM	0.507702	9.41508e-300	3.03731e-295	0.909	0.754	4
HOPX	0.536384	2.34706e-271	7.57162e-267	0.555	0.299	4
RGCC	0.553071	5.5704e-251	1.79701e-246	0.715	0.484	4
JAML	0.496189	2.08718e-247	6.73325e-243	0.358	0.157	4
LAG3	0.439913	5.95001e-230	1.91947e-225	0.352	0.153	4
CD3D	0.393013	1.79328e-229	5.78512e-225	0.907	0.731	4
CAPG	0.509157	1.63311e-228	5.26843e-224	0.372	0.176	4
LDLRAD4	0.566115	2.70067e-212	8.71236e-208	0.339	0.158	4
SH3BGRL3	0.383238	5.4963e-211	1.7731e-206	0.952	0.877	4
ALOX5AP	0.475948	6.73135e-207	2.17153e-202	0.675	0.468	4
TRGC2	0.472132	5.92114e-197	1.91016e-192	0.343	0.158	4
CD7	0.403976	1.08803e-196	3.50998e-192	0.775	0.597	4
CD63	0.446233	2.97918e-189	9.61085e-185	0.653	0.448	4
ANXA1	0.367696	7.1274e-182	2.2993e-177	0.811	0.611	4
GZMB	0.352838	1.77133e-150	5.71432e-146	0.602	0.362	4
GABARAPL1	0.391142	2.81841e-147	9.09218e-143	0.393	0.222	4
ID2	0.347876	3.25401e-145	1.04974e-140	0.781	0.611	4
GZMA	0.456527	5.37321e-145	1.7334e-140	0.74	0.559	4
TRAC	0.308007	3.30463e-144	1.06607e-139	0.866	0.681	4
HCST	0.2798	2.64546e-143	8.53425e-139	0.853	0.709	4
COTL1	0.355167	7.95464e-137	2.56617e-132	0.691	0.513	4
TNFAIP3	0.314272	1.10565e-130	3.56682e-126	0.759	0.592	4
SAMSN1	0.369566	3.05485e-130	9.85494e-126	0.614	0.444	4
GAPDH	0.2542	6.50146e-128	2.09737e-123	0.959	0.916	4
LGALS1	0.444426	1.32566e-127	4.27659e-123	0.669	0.511	4
ZFP36	0.310043	2.32204e-125	7.49089e-121	0.839	0.72	4
YPEL5	0.303306	1.94869e-119	6.28648e-115	0.721	0.561	4
RUNX3	0.371824	1.13762e-117	3.66995e-113	0.517	0.354	4
PTMS	0.351116	2.63321e-114	8.49473e-110	0.288	0.153	4
SLC7A5	0.359676	1.29336e-113	4.17237e-109	0.273	0.142	4
LMNA	0.442914	1.33217e-111	4.29757e-107	0.509	0.352	4
S100A6	0.265133	4.10612e-111	1.32464e-106	0.93	0.855	4
ANKRD28	0.351549	1.84132e-109	5.94011e-105	0.275	0.146	4
SRSF2	0.280955	6.97848e-109	2.25126e-104	0.743	0.617	4
DUSP4	0.268311	8.31978e-106	2.68396e-101	0.506	0.324	4
MYADM	0.371583	1.05883e-102	3.41578e-98	0.447	0.297	4
CKLF	0.342466	2.64761e-102	8.54121e-98	0.51	0.364	4
PGK1	0.338034	6.8951e-97	2.22436e-92	0.6	0.472	4
LEPROTL1	0.274192	6.48111e-96	2.0908e-91	0.696	0.557	4
PLP2	0.313594	4.35146e-95	1.40378e-90	0.498	0.352	4
PTPN22	0.312807	1.17923e-90	3.80421e-86	0.34	0.209	4
PHLDA1	0.372772	7.60597e-85	2.45369e-80	0.343	0.217	4
MCL1	0.28335	2.03667e-84	6.57031e-80	0.713	0.599	4
CREM	0.302766	1.79936e-83	5.80473e-79	0.751	0.629	4
CD96	0.270997	7.97784e-82	2.57365e-77	0.428	0.294	4
JMJD6	0.300068	5.5641e-81	1.79498e-76	0.323	0.201	4
CLEC2B	0.298098	1.91695e-79	6.18407e-75	0.547	0.415	4
TRBC2	0.283975	3.55918e-79	1.14819e-74	0.731	0.607	4
S100A10	0.2766	8.46707e-78	2.73148e-73	0.754	0.655	4
IFNG	0.384728	4.82888e-77	1.5578e-72	0.281	0.167	4
CD3G	0.253722	1.71471e-73	5.53166e-69	0.563	0.433	4
REL	0.250501	4.65376e-73	1.5013e-68	0.577	0.444	4
LGALS3	0.264803	3.26985e-64	1.05485e-59	0.384	0.268	4
PDE4D	0.268327	1.115e-61	3.59699e-57	0.287	0.184	4
TUBA4A	0.258074	6.90535e-61	2.22767e-56	0.502	0.387	4
FOSB	0.276237	3.72864e-59	1.20286e-54	0.491	0.382	4
G3BP2	0.258818	1.10934e-55	3.57873e-51	0.431	0.325	4
IGHA1	0.330609	2.71288e-51	8.75176e-47	0.369	0.266	4
PDCL3	0.259932	4.07989e-45	1.31617e-40	0.293	0.206	4
IGLC2	0.305833	2.43417e-38	7.85263e-34	0.36	0.267	4
TOB1	0.268068	6.3043e-37	2.03377e-32	0.283	0.206	4
TNFRSF4	1.87225	0	0	0.614	0.105	5
IL2RA	1.57908	0	0	0.479	0.026	5
BATF	1.4942	0	0	0.692	0.167	5
TNFRSF18	1.44569	0	0	0.641	0.136	5
AC133644.2	1.34043	0	0	0.499	0.064	5
LTB	1.1359	0	0	0.851	0.443	5
TIGIT	1.13554	0	0	0.682	0.211	5
CARD16	1.13395	0	0	0.678	0.259	5
FOXP3	1.04705	0	0	0.391	0.007	5
PMAIP1	1.04677	0	0	0.604	0.22	5
MAGEH1	1.02798	0	0	0.299	0.052	5
CTLA4	1.00561	0	0	0.436	0.063	5
ICOS	0.993849	0	0	0.57	0.192	5
SAT1	0.967418	0	0	0.874	0.632	5
IL32	0.949028	0	0	0.987	0.856	5
TBC1D4	0.915934	0	0	0.394	0.056	5
CD27	0.892404	0	0	0.626	0.223	5
MIR4435-2HG	0.887479	0	0	0.438	0.112	5
CORO1B	0.871303	0	0	0.563	0.222	5
RTKN2	0.867413	0	0	0.265	0.013	5
ICA1	0.832726	0	0	0.282	0.028	5
DNPH1	0.829823	0	0	0.484	0.15	5
ARID5B	0.789235	0	0	0.643	0.288	5
GLRX	0.784322	0	0	0.517	0.216	5
BIRC3	0.759845	0	0	0.691	0.382	5
TNFRSF9	0.750206	0	0	0.336	0.067	5
DUSP4	0.749931	0	0	0.666	0.311	5
LAIR2	0.737584	0	0	0.339	0.082	5
TRAC	0.7322	0	0	0.934	0.676	5
GADD45A	0.727461	0	0	0.334	0.101	5
GBP2	0.717728	0	0	0.512	0.213	5
TYMP	0.703367	0	0	0.462	0.202	5
NAMPT	0.701477	0	0	0.471	0.189	5
LAYN	0.676092	0	0	0.252	0.028	5
UGP2	0.647537	0	0	0.487	0.236	5
LINC00152	0.645428	0	0	0.595	0.322	5
SPOCK2	0.62155	0	0	0.683	0.388	5
PIM2	0.619167	0	0	0.354	0.125	5
GPX1	0.606549	0	0	0.561	0.298	5
RGS1	0.590065	0	0	0.885	0.627	5
PBXIP1	0.584673	0	0	0.533	0.263	5
S100A4	0.580815	0	0	0.969	0.852	5
RHBDD2	0.580399	0	0	0.405	0.164	5
SELL	0.522979	0	0	0.317	0.104	5
SNX9	0.517409	0	0	0.319	0.107	5
CD4	0.458537	1.30505e-303	4.2101e-299	0.267	0.085	5
HLA-A	0.339255	5.5032e-302	1.77533e-297	0.996	0.988	5
HTATIP2	0.497106	4.67374e-301	1.50775e-296	0.271	0.088	5
PHLDA1	0.612298	8.28387e-296	2.67238e-291	0.456	0.208	5
CCR6	0.533223	3.85096e-286	1.24232e-281	0.265	0.087	5
CTSC	0.671157	9.15076e-280	2.95204e-275	0.589	0.346	5
ARPC1B	0.506826	1.86781e-279	6.02556e-275	0.793	0.588	5
SOD1	0.538722	1.51447e-262	4.88567e-258	0.774	0.581	5
PKM	0.674717	2.10089e-254	6.77748e-250	0.599	0.374	5
EPSTI1	0.482991	1.59918e-252	5.15897e-248	0.315	0.124	5
CACYBP	0.645167	3.10189e-250	1.00067e-245	0.491	0.26	5
GBP5	0.470401	2.28441e-248	7.3695e-244	0.295	0.111	5
TMEM173	0.48048	1.24295e-240	4.00974e-236	0.409	0.192	5
RPS27L	0.558931	1.46197e-239	4.71632e-235	0.641	0.412	5
PTTG1	0.437864	2.0294e-235	6.54686e-231	0.296	0.114	5
TNFRSF1B	0.564101	3.14961e-235	1.01607e-230	0.523	0.292	5
CD2	0.419992	1.30368e-228	4.20568e-224	0.853	0.663	5
ACP5	0.499211	2.59788e-227	8.38076e-223	0.293	0.116	5
CXCR6	0.466743	7.40965e-220	2.39035e-215	0.311	0.127	5
CALM3	0.483036	2.95958e-219	9.54761e-215	0.56	0.335	5
CD28	0.399214	1.40687e-213	4.53856e-209	0.268	0.103	5
GAPDH	0.386004	1.27857e-207	4.12467e-203	0.964	0.916	5
BTG3	0.481787	6.76716e-200	2.18309e-195	0.361	0.172	5
OAZ1	0.33884	1.09651e-197	3.53733e-193	0.943	0.875	5
UCP2	0.506609	5.35358e-195	1.72706e-190	0.578	0.369	5
NDUFV2	0.459931	5.35676e-195	1.72809e-190	0.507	0.294	5
RAP1A	0.445788	7.96097e-193	2.56821e-188	0.568	0.353	5
FKBP1A	0.442167	4.16025e-191	1.3421e-186	0.578	0.363	5
CASP1	0.416404	6.59446e-191	2.12737e-186	0.319	0.144	5
UBE2B	0.485017	1.73033e-188	5.58205e-184	0.551	0.34	5
ENO1	0.459594	4.91857e-184	1.58673e-179	0.733	0.555	5
UBC	0.377147	1.39161e-176	4.48934e-172	0.952	0.893	5
ACTB	0.286712	3.85698e-176	1.24426e-171	0.996	0.981	5
PPM1G	0.39756	9.30084e-168	3.00045e-163	0.39	0.205	5
RHOH	0.453792	7.1469e-167	2.30559e-162	0.567	0.368	5
SUMO2	0.338783	1.12568e-163	3.63143e-159	0.822	0.684	5
CD3D	0.284719	2.28616e-162	7.37514e-158	0.916	0.731	5
YWHAB	0.381766	1.30399e-159	4.20668e-155	0.724	0.548	5
IFI6	0.554841	2.49962e-158	8.06377e-154	0.357	0.187	5
SAMSN1	0.396697	1.29743e-156	4.18551e-152	0.649	0.442	5
CNIH1	0.431735	2.49045e-156	8.0342e-152	0.31	0.151	5
CD59	0.373976	2.60676e-155	8.4094e-151	0.278	0.128	5
RHOG	0.420185	1.64171e-154	5.29615e-150	0.54	0.349	5
RAB11FIP1	0.390246	7.59609e-150	2.4505e-145	0.276	0.129	5
CD74	0.308602	1.98394e-145	6.40019e-141	0.892	0.771	5
CYTIP	0.369949	9.51841e-143	3.07064e-138	0.693	0.513	5
ISG20	0.410583	3.72414e-142	1.20141e-137	0.677	0.505	5
P2RY10	0.356121	5.46873e-141	1.76421e-136	0.29	0.141	5
PRDX1	0.351628	1.41426e-140	4.56239e-136	0.56	0.366	5
TNFRSF25	0.324719	1.80518e-138	5.82352e-134	0.263	0.122	5
MAF	0.342765	3.23936e-138	1.04502e-133	0.295	0.143	5
PIM3	0.436039	4.56237e-138	1.47182e-133	0.349	0.188	5
MYL6	0.275759	5.41735e-138	1.74764e-133	0.947	0.904	5
PMVK	0.332058	1.61168e-130	5.19928e-126	0.252	0.119	5
CMTM7	0.346309	5.31829e-128	1.71568e-123	0.296	0.149	5
AKIRIN2	0.347532	7.20625e-127	2.32474e-122	0.287	0.144	5
HERPUD1	0.351198	8.08868e-125	2.60941e-120	0.581	0.395	5
PARK7	0.346701	9.61206e-125	3.10085e-120	0.652	0.485	5
TRBC2	0.400799	7.50345e-123	2.42061e-118	0.746	0.606	5
SEC11C	0.323972	1.24163e-122	4.0055e-118	0.368	0.208	5
NOP58	0.384509	2.13058e-122	6.87326e-118	0.364	0.208	5
TNIP1	0.334373	1.29765e-121	4.18621e-117	0.314	0.166	5
FAM129A	0.336587	1.7295e-119	5.57937e-115	0.351	0.194	5
C4orf48	0.321082	2.39323e-119	7.72054e-115	0.315	0.167	5
DUSP10	0.32294	1.42594e-115	4.60008e-111	0.254	0.124	5
GALM	0.303766	9.57934e-115	3.09029e-110	0.286	0.148	5
RNF145	0.319694	1.36934e-112	4.41748e-108	0.308	0.167	5
PRDX2	0.332178	6.0298e-112	1.94521e-107	0.472	0.307	5
NDFIP1	0.321051	1.32326e-111	4.26885e-107	0.431	0.267	5
MRPS6	0.357361	6.49384e-110	2.09491e-105	0.409	0.253	5
IL2RG	0.313512	2.63851e-109	8.51184e-105	0.721	0.566	5
TANK	0.334817	3.18791e-109	1.02842e-104	0.392	0.234	5
COX17	0.333767	8.67814e-109	2.79957e-104	0.388	0.234	5
CD82	0.299137	1.15681e-108	3.73187e-104	0.259	0.131	5
SFT2D1	0.293137	5.00486e-108	1.61457e-103	0.306	0.165	5
ARL6IP5	0.318442	2.35916e-107	7.61065e-103	0.658	0.499	5
CMTM6	0.359033	1.37448e-101	4.43407e-97	0.349	0.205	5
LIMS1	0.299339	1.69578e-101	5.47059e-97	0.305	0.167	5
ISG15	0.503085	1.87318e-101	6.04289e-97	0.53	0.371	5
CD7	0.31801	3.56293e-101	1.1494e-96	0.747	0.6	5
CTSA	0.292355	2.07399e-99	6.69069e-95	0.288	0.157	5
USP15	0.316969	3.60071e-97	1.16159e-92	0.359	0.216	5
ZNF292	0.276788	1.02274e-95	3.29937e-91	0.265	0.141	5
TTC39C	0.315888	3.99793e-95	1.28973e-90	0.298	0.169	5
UBE2D2	0.296307	2.52319e-94	8.13981e-90	0.581	0.421	5
STAT3	0.320084	4.26313e-94	1.37529e-89	0.509	0.351	5
WHSC1L1	0.314049	5.33522e-93	1.72114e-88	0.451	0.3	5
CDKN1B	0.300194	5.79055e-93	1.86803e-88	0.33	0.194	5
SIT1	0.267721	9.88484e-92	3.18885e-87	0.268	0.146	5
CHMP2A	0.280009	1.33725e-90	4.31397e-86	0.39	0.245	5
LAPTM4A	0.314911	3.0084e-90	9.7051e-86	0.385	0.243	5
GATA3	0.358079	4.79007e-89	1.54528e-84	0.302	0.177	5
GTF3C6	0.276381	4.86395e-89	1.56911e-84	0.353	0.213	5
RBPJ	0.286693	8.32431e-89	2.68542e-84	0.399	0.252	5
PRDM1	0.296204	1.11083e-87	3.58354e-83	0.299	0.17	5
COX8A	0.262975	1.91905e-87	6.19085e-83	0.677	0.527	5
SH3BGRL	0.270788	3.96906e-87	1.28042e-82	0.502	0.347	5
RAC1	0.278355	4.64289e-86	1.4978e-81	0.546	0.392	5
STK17B	0.307069	1.2596e-85	4.06348e-81	0.619	0.474	5
SERPINB9	0.341068	5.66114e-85	1.82628e-80	0.277	0.157	5
COX5B	0.252909	5.67213e-85	1.82983e-80	0.657	0.514	5
CFLAR	0.307392	1.23499e-84	3.98407e-80	0.455	0.307	5
SOCS3	0.331997	1.1372e-83	3.66859e-79	0.299	0.176	5
PSMB3	0.277692	1.89672e-83	6.11882e-79	0.512	0.359	5
ARPP19	0.273627	1.85899e-82	5.9971e-78	0.319	0.191	5
COX5A	0.291283	2.37715e-81	7.6687e-77	0.466	0.324	5
VOPP1	0.26351	2.84679e-81	9.18375e-77	0.272	0.154	5
C9orf16	0.304963	3.11086e-81	1.00356e-76	0.577	0.441	5
RGS10	0.26201	1.81987e-80	5.87091e-76	0.454	0.306	5
ZBTB38	0.25385	4.50679e-79	1.45389e-74	0.257	0.143	5
CCDC167	0.260607	1.74415e-78	5.62662e-74	0.27	0.154	5
ISCU	0.274049	3.78512e-78	1.22108e-73	0.499	0.355	5
PAK2	0.265807	7.94066e-78	2.56166e-73	0.319	0.194	5
PGAM1	0.307289	4.38106e-77	1.41333e-72	0.497	0.355	5
PAIP2	0.260178	8.28918e-75	2.67409e-70	0.525	0.377	5
CUTA	0.25782	1.36026e-74	4.3882e-70	0.594	0.45	5
SMAP2	0.275267	5.84365e-73	1.88516e-68	0.328	0.205	5
NOP10	0.275642	1.73943e-72	5.6114e-68	0.472	0.333	5
SKAP1	0.250514	5.63743e-72	1.81864e-67	0.402	0.265	5
CREM	0.263304	6.31373e-71	2.03681e-66	0.766	0.628	5
TXN	0.260027	1.19708e-70	3.86176e-66	0.559	0.422	5
LGALS3	0.268336	1.76018e-70	5.67833e-66	0.401	0.267	5
GCHFR	0.250465	7.71377e-70	2.48846e-65	0.261	0.152	5
PHPT1	0.270894	9.71164e-70	3.13297e-65	0.352	0.228	5
EVI2A	0.277222	1.25739e-68	4.05636e-64	0.415	0.286	5
VMP1	0.259732	1.37596e-68	4.43883e-64	0.329	0.209	5
MRFAP1	0.263512	1.92172e-68	6.19946e-64	0.444	0.311	5
PIK3IP1	0.255682	3.92648e-67	1.26668e-62	0.45	0.316	5
NFKBIA	0.251584	1.81503e-66	5.85529e-62	0.712	0.579	5
HSPB1	0.370739	7.14795e-66	2.30593e-61	0.426	0.298	5
RANBP1	0.256789	7.56086e-66	2.43913e-61	0.384	0.26	5
HSPA1A	0.661945	2.31435e-60	7.46611e-56	0.314	0.203	5
SQSTM1	0.251615	7.33098e-59	2.36497e-54	0.448	0.325	5
ZFAND5	0.261125	2.09331e-57	6.75302e-53	0.343	0.231	5
HLA-DQA1	0.272687	1.40153e-55	4.52133e-51	0.294	0.189	5
EIF3J	0.25291	3.05336e-54	9.85014e-50	0.3	0.197	5
TRBC1	0.428605	8.12211e-33	2.62019e-28	0.569	0.523	5
DNAJB1	0.258379	2.4447e-22	7.8866e-18	0.594	0.505	5
PTGDS	2.28882	0	0	0.348	0.032	6
SPON2	1.92158	0	0	0.844	0.128	6
FGFBP2	1.8868	0	0	0.914	0.139	6
CCL3	1.76138	0	0	0.583	0.181	6
FCGR3A	1.74749	0	0	0.864	0.126	6
KLRF1	1.74019	0	0	0.835	0.083	6
GNLY	1.70089	0	0	0.896	0.26	6
PRF1	1.66218	0	0	0.939	0.307	6
FCER1G	1.65233	0	0	0.763	0.141	6
TYROBP	1.61559	0	0	0.955	0.229	6
MYOM2	1.5953	0	0	0.363	0.022	6
NKG7	1.51092	0	0	0.999	0.522	6
PLAC8	1.49449	0	0	0.815	0.207	6
KLRD1	1.43401	0	0	0.899	0.23	6
GZMB	1.42912	0	0	0.98	0.342	6
CLIC3	1.39316	0	0	0.67	0.14	6
CCL4	1.30519	0	0	0.909	0.452	6
CD247	1.24354	0	0	0.864	0.387	6
CTSW	1.08934	0	0	0.851	0.341	6
S1PR5	1.06041	0	0	0.484	0.065	6
AKR1C3	1.01687	0	0	0.388	0.032	6
IGFBP7	1.01	0	0	0.544	0.128	6
TRDC	1.00999	0	0	0.594	0.11	6
CST7	0.970752	0	0	0.972	0.584	6
ITGB2	0.969311	0	0	0.835	0.459	6
PLEK	0.958991	0	0	0.461	0.091	6
PRSS23	0.951442	0	0	0.394	0.049	6
LAIR2	0.948111	0	0	0.39	0.083	6
ADGRG1	0.916674	0	0	0.418	0.071	6
EFHD2	0.903375	0	0	0.553	0.175	6
GZMH	0.897337	0	0	0.801	0.322	6
CX3CR1	0.8839	0	0	0.322	0.03	6
TTC38	0.872145	0	0	0.387	0.062	6
HOPX	0.858844	0	0	0.702	0.294	6
CD300A	0.825619	0	0	0.339	0.057	6
MYO1F	0.798798	0	0	0.637	0.276	6
C1orf21	0.78394	0	0	0.366	0.069	6
CMC1	0.780091	0	0	0.588	0.252	6
BIN2	0.778965	0	0	0.635	0.298	6
MATK	0.764231	0	0	0.477	0.154	6
FCRL6	0.759839	0	0	0.351	0.071	6
TXK	0.758307	0	0	0.345	0.072	6
FGR	0.751773	0	0	0.306	0.044	6
CD160	0.75107	0	0	0.297	0.057	6
CHST2	0.748416	0	0	0.264	0.021	6
IFITM2	0.742131	0	0	0.883	0.621	6
SH2D1B	0.738301	0	0	0.261	0.019	6
APMAP	0.726819	0	0	0.517	0.215	6
CEP78	0.714396	0	0	0.297	0.06	6
ABHD17A	0.678138	0	0	0.429	0.169	6
ABI3	0.672128	0	0	0.412	0.143	6
KLRB1	0.662129	0	0	0.882	0.424	6
PTPN12	0.657058	0	0	0.263	0.041	6
GZMM	0.652766	0	0	0.671	0.378	6
LITAF	0.645715	0	0	0.772	0.451	6
HSH2D	0.645225	0	0	0.275	0.059	6
CCND3	0.638645	0	0	0.611	0.333	6
C1orf162	0.637888	0	0	0.316	0.104	6
TPST2	0.6212	0	0	0.372	0.134	6
CYBA	0.619874	0	0	0.967	0.844	6
HAVCR2	0.608381	0	0	0.341	0.1	6
GNPTAB	0.608185	0	0	0.341	0.114	6
NCR3	0.587598	0	0	0.281	0.073	6
SH3BP5	0.564192	0	0	0.282	0.082	6
GZMA	0.521345	0	0	0.924	0.55	6
HLA-E	0.468415	0	0	0.981	0.916	6
HLA-C	0.364855	0	0	0.999	0.984	6
AOAH	0.537214	6.35421e-307	2.04987e-302	0.272	0.078	6
PYHIN1	0.634046	3.62723e-302	1.17014e-297	0.452	0.193	6
ZEB2	0.617102	2.97939e-298	9.61152e-294	0.508	0.23	6
ARPC2	0.461395	1.98493e-296	6.4034e-292	0.924	0.79	6
TFDP2	0.545202	5.22107e-290	1.68432e-285	0.28	0.086	6
UBB	0.390883	5.84905e-277	1.8869e-272	0.962	0.87	6
TRGC1	0.473481	1.6399e-276	5.29033e-272	0.257	0.074	6
UBE2F	0.545644	2.44311e-266	7.88147e-262	0.302	0.104	6
MAPK1	0.580687	1.75357e-265	5.65702e-261	0.321	0.117	6
PFN1	0.404415	4.29188e-263	1.38456e-258	0.979	0.916	6
CD7	0.45611	2.21467e-262	7.14453e-258	0.843	0.596	6
CHST12	0.556176	4.18134e-262	1.3489e-257	0.482	0.225	6
MYL12A	0.461714	1.98744e-257	6.41148e-253	0.904	0.789	6
SFTPC	0.521891	6.02794e-256	1.94461e-251	0.488	0.232	6
TXNIP	0.595354	7.79705e-255	2.51533e-250	0.695	0.423	6
PTGER2	0.525594	5.92473e-240	1.91132e-235	0.294	0.105	6
RAC2	0.517808	2.93149e-236	9.45699e-232	0.775	0.59	6
PTPRE	0.503266	3.67201e-236	1.18459e-231	0.278	0.097	6
SPN	0.584735	4.26435e-233	1.37568e-228	0.437	0.211	6
GSTP1	0.522364	1.2859e-230	4.1483e-226	0.664	0.426	6
CTSD	0.510243	9.83984e-225	3.17433e-220	0.639	0.402	6
HCST	0.449753	1.3392e-223	4.32025e-219	0.873	0.71	6
DIP2A	0.51882	1.50301e-221	4.84871e-217	0.261	0.091	6
C5orf56	0.530953	8.11958e-219	2.61938e-214	0.322	0.129	6
TCF25	0.559902	8.58916e-215	2.77086e-210	0.602	0.381	6
IL2RB	0.567342	4.50604e-213	1.45365e-208	0.452	0.228	6
FLNA	0.521637	8.66719e-213	2.79603e-208	0.487	0.258	6
IER2	0.578131	1.4759e-212	4.76125e-208	0.719	0.512	6
ID2	0.482856	1.13302e-210	3.65512e-206	0.828	0.611	6
MBP	0.544934	1.62426e-210	5.23988e-206	0.453	0.232	6
RAB29	0.48884	2.0754e-210	6.69524e-206	0.269	0.098	6
PLEKHF1	0.482496	1.21047e-206	3.90499e-202	0.256	0.091	6
PTPN4	0.52127	3.83888e-203	1.23842e-198	0.364	0.164	6
RASSF1	0.498749	4.63764e-197	1.4961e-192	0.287	0.113	6
TMSB10	0.251282	4.42773e-196	1.42839e-191	0.998	0.979	6
CD63	0.442152	7.02737e-196	2.26703e-191	0.675	0.45	6
CCL4L2	1.0295	1.70881e-195	5.51261e-191	0.419	0.207	6
AREG	1.08842	3.92675e-194	1.26677e-189	0.354	0.166	6
SAMD3	0.475052	5.11589e-193	1.65039e-188	0.313	0.129	6
DHRS7	0.509213	3.76571e-188	1.21482e-183	0.503	0.295	6
SUN2	0.488786	4.33962e-185	1.39996e-180	0.474	0.262	6
PRMT2	0.547367	2.84639e-184	9.18246e-180	0.439	0.237	6
SORL1	0.507054	3.77292e-184	1.21715e-179	0.313	0.136	6
JAK1	0.530283	5.33541e-183	1.7212e-178	0.584	0.387	6
AES	0.491727	1.61098e-175	5.19703e-171	0.584	0.384	6
RP5-1171I10.5	0.508039	1.7985e-175	5.80195e-171	0.332	0.151	6
RAP1B	0.534185	7.87901e-175	2.54177e-170	0.46	0.264	6
RHOC	0.514584	1.68131e-173	5.4239e-169	0.471	0.269	6
FAM49B	0.482293	7.48617e-169	2.41504e-164	0.544	0.345	6
ARL4C	0.50297	1.08886e-168	3.51266e-164	0.622	0.425	6
HLA-B	0.254551	1.4045e-164	4.53092e-160	0.997	0.984	6
ATM	0.481346	1.42439e-164	4.59507e-160	0.364	0.182	6
C12orf75	0.463961	8.79576e-162	2.83751e-157	0.506	0.294	6
SYTL1	0.46135	4.08143e-159	1.31667e-154	0.336	0.161	6
XBP1	0.488831	6.36008e-159	2.05176e-154	0.452	0.26	6
CDC42SE1	0.489546	7.83976e-159	2.52911e-154	0.427	0.236	6
UCP2	0.474497	1.60541e-158	5.17907e-154	0.57	0.373	6
XCL2	0.553503	5.4754e-158	1.76636e-153	0.336	0.155	6
ARPC5L	0.456596	5.02621e-157	1.62146e-152	0.43	0.238	6
DOK2	0.454322	1.04029e-155	3.35597e-151	0.474	0.279	6
H3F3A	0.295758	2.58601e-153	8.34247e-149	0.941	0.868	6
DSTN	0.476323	4.23745e-151	1.367e-146	0.438	0.253	6
AKNA	0.459904	6.55689e-148	2.11525e-143	0.5	0.307	6
IRF1	0.462196	1.01272e-146	3.26705e-142	0.613	0.428	6
MAP3K8	0.494623	7.11455e-146	2.29515e-141	0.309	0.147	6
CD53	0.396513	1.75277e-144	5.65444e-140	0.714	0.566	6
CFL1	0.273743	7.59359e-143	2.44969e-138	0.966	0.908	6
HMGN3	0.44604	5.85427e-142	1.88859e-137	0.411	0.232	6
GNG2	0.462409	1.07225e-140	3.45908e-136	0.511	0.323	6
ZAP70	0.449907	1.1558e-136	3.7286e-132	0.349	0.185	6
EMP3	0.388868	2.57989e-136	8.32272e-132	0.7	0.523	6
DBI	0.399517	5.19212e-135	1.67498e-130	0.623	0.458	6
PPP1R18	0.431636	1.0672e-133	3.4428e-129	0.461	0.282	6
SRPK2	0.410987	1.17055e-129	3.77618e-125	0.29	0.141	6
CTSC	0.380467	8.74513e-128	2.82118e-123	0.539	0.354	6
SYNE1	0.412202	9.60605e-128	3.09891e-123	0.263	0.122	6
SELPLG	0.418635	7.4142e-126	2.39182e-121	0.309	0.157	6
LIMD2	0.41276	1.8673e-125	6.02391e-121	0.612	0.443	6
HDDC2	0.400649	3.20656e-124	1.03444e-119	0.261	0.122	6
RARRES3	0.351766	4.83659e-124	1.56028e-119	0.72	0.565	6
GIMAP7	0.430233	1.93785e-122	6.25152e-118	0.463	0.286	6
CD164	0.415949	2.96475e-118	9.56429e-114	0.479	0.318	6
UTRN	0.40512	1.83242e-116	5.9114e-112	0.277	0.137	6
GLIPR2	0.407891	1.40438e-114	4.53053e-110	0.336	0.184	6
CALM1	0.285232	3.06477e-114	9.88693e-110	0.891	0.807	6
ITGAL	0.368742	3.59056e-112	1.15832e-107	0.27	0.133	6
MYO1G	0.392887	2.83815e-110	9.15586e-106	0.376	0.219	6
GPR65	0.382613	4.55781e-109	1.47035e-104	0.398	0.236	6
IFITM1	0.442067	5.19231e-108	1.67504e-103	0.38	0.228	6
ITGB7	0.421735	4.43858e-105	1.43188e-100	0.311	0.172	6
BTN3A2	0.385079	8.56952e-105	2.76453e-100	0.39	0.235	6
ACTG1	0.30992	2.14202e-104	6.91016e-100	0.916	0.864	6
NDUFB7	0.375112	6.54118e-104	2.11018e-99	0.469	0.316	6
ARHGAP30	0.391565	1.94008e-103	6.25868e-99	0.367	0.217	6
GLRX	0.358078	7.83183e-103	2.52655e-98	0.383	0.229	6
OSTF1	0.380442	2.12001e-102	6.83915e-98	0.424	0.27	6
ADD3	0.36685	7.19218e-101	2.3202e-96	0.279	0.147	6
ICAM2	0.364522	1.28301e-100	4.139e-96	0.263	0.135	6
EIF3G	0.407105	2.46363e-100	7.94767e-96	0.601	0.469	6
RBM39	0.31138	3.88959e-96	1.25478e-91	0.74	0.633	6
LGALS1	0.295474	2.13114e-95	6.87505e-91	0.681	0.513	6
KLF2	0.381024	1.85173e-94	5.97369e-90	0.362	0.212	6
PSAP	0.35063	2.76783e-94	8.92901e-90	0.485	0.338	6
PPP1CA	0.349842	7.60611e-94	2.45373e-89	0.58	0.439	6
CD47	0.385372	1.22072e-93	3.93805e-89	0.441	0.298	6
CEBPB	0.443671	2.122e-92	6.84558e-88	0.341	0.204	6
CYB5B	0.359136	3.48566e-91	1.12448e-86	0.263	0.14	6
DENND2D	0.365475	2.00447e-88	6.46642e-84	0.268	0.145	6
ARPC4	0.341307	3.73999e-87	1.20652e-82	0.509	0.366	6
MSN	0.354789	2.13499e-86	6.88747e-82	0.509	0.37	6
CLIC1	0.2646	1.46007e-85	4.71019e-81	0.784	0.676	6
ARPC5	0.327967	2.09503e-85	6.75856e-81	0.525	0.383	6
CAP1	0.348946	2.60609e-85	8.40724e-81	0.555	0.42	6
STK10	0.348669	8.15836e-85	2.63189e-80	0.264	0.144	6
TGFB1	0.354553	1.7603e-84	5.67871e-80	0.406	0.264	6
IFITM3	0.371183	3.37071e-83	1.08739e-78	0.273	0.152	6
CCDC69	0.334171	4.03696e-82	1.30232e-77	0.253	0.136	6
PDIA3	0.333838	3.23581e-81	1.04387e-76	0.535	0.405	6
CH17-189H20.1	0.321163	6.60174e-80	2.12972e-75	0.32	0.189	6
RNF213	0.321797	1.06148e-79	3.42433e-75	0.514	0.376	6
CD99	0.259051	1.19715e-79	3.86199e-75	0.724	0.602	6
TBC1D10C	0.335998	1.47239e-79	4.74992e-75	0.471	0.334	6
SLC9A3R1	0.349576	1.68337e-79	5.43055e-75	0.299	0.176	6
FAM65B	0.32448	5.67685e-78	1.83135e-73	0.264	0.148	6
RUNX3	0.297468	1.97779e-75	6.38035e-71	0.503	0.358	6
PIP4K2A	0.328503	6.68707e-75	2.15725e-70	0.364	0.234	6
NEAT1	0.289439	1.08266e-74	3.49266e-70	0.814	0.722	6
PRKCH	0.313188	2.11426e-74	6.8206e-70	0.424	0.292	6
HLA-F	0.276661	7.14138e-72	2.30381e-67	0.581	0.455	6
SCP2	0.328063	2.87485e-71	9.27428e-67	0.428	0.302	6
TLE4	0.335838	6.3211e-71	2.03919e-66	0.272	0.16	6
SIGIRR	0.299773	9.98114e-69	3.21992e-64	0.368	0.244	6
SYTL3	0.33691	4.92687e-68	1.58941e-63	0.428	0.302	6
RNF166	0.317797	1.25549e-67	4.0502e-63	0.317	0.2	6
VAMP8	0.285157	5.71272e-67	1.84292e-62	0.562	0.443	6
EBP	0.322909	1.45908e-66	4.70698e-62	0.256	0.15	6
MIDN	0.301273	2.99628e-65	9.666e-61	0.278	0.166	6
POLR2G	0.294316	5.30738e-64	1.71216e-59	0.32	0.206	6
STOM	0.281253	1.51035e-62	4.87237e-58	0.28	0.17	6
CAST	0.30671	4.39999e-62	1.41944e-57	0.403	0.284	6
LY6E	0.281214	2.86124e-61	9.23035e-57	0.599	0.489	6
FNIP1	0.307737	4.7214e-61	1.52312e-56	0.273	0.168	6
APOL6	0.29989	6.74769e-61	2.1768e-56	0.259	0.155	6
GPATCH8	0.310449	2.34e-60	7.54884e-56	0.277	0.172	6
SERPINB1	0.325987	5.51944e-60	1.78057e-55	0.324	0.216	6
PSMB8-AS1	0.279412	2.64746e-59	8.5407e-55	0.255	0.152	6
LCP1	0.277727	5.41685e-59	1.74748e-54	0.538	0.425	6
BSG	0.27878	6.29476e-59	2.03069e-54	0.451	0.334	6
MTPN	0.297544	1.54761e-58	4.9926e-54	0.258	0.157	6
VPS37B	0.343732	9.25605e-58	2.986e-53	0.351	0.238	6
MIEN1	0.300991	1.49793e-57	4.83231e-53	0.284	0.181	6
IQGAP2	0.272518	1.69775e-57	5.47695e-53	0.267	0.163	6
TRAF3IP3	0.303568	3.73771e-57	1.20578e-52	0.374	0.263	6
PSMB10	0.284406	4.22559e-57	1.36317e-52	0.26	0.16	6
NDUFB2	0.270317	9.88112e-57	3.18765e-52	0.543	0.436	6
BHLHE40	0.307696	1.32619e-56	4.27829e-52	0.305	0.198	6
TLN1	0.302472	3.40541e-56	1.09858e-51	0.292	0.189	6
SYNE2	0.261621	7.84968e-55	2.53231e-50	0.44	0.324	6
BANF1	0.289883	9.04904e-54	2.91922e-49	0.314	0.212	6
LAMP1	0.288681	2.02245e-53	6.52441e-49	0.353	0.249	6
WDR1	0.277401	2.05223e-52	6.62049e-48	0.375	0.267	6
P4HB	0.28179	6.53402e-52	2.10787e-47	0.419	0.313	6
CALR	0.270298	2.77937e-51	8.96625e-47	0.582	0.476	6
BST2	0.271132	1.22853e-48	3.96325e-44	0.37	0.266	6
INPP5D	0.262828	4.59201e-46	1.48138e-41	0.273	0.18	6
TAOK3	0.267268	1.67965e-45	5.41854e-41	0.291	0.197	6
CYTH1	0.254415	8.47059e-45	2.73261e-40	0.286	0.193	6
NR4A2	0.299269	1.72314e-44	5.55886e-40	0.544	0.444	6
FOSL2	0.271484	1.98347e-44	6.39869e-40	0.289	0.195	6
PRELID1	0.256029	5.96595e-44	1.92462e-39	0.449	0.355	6
RTN4	0.254618	1.09346e-43	3.52749e-39	0.384	0.287	6
ANXA6	0.275097	2.16645e-42	6.98896e-38	0.408	0.316	6
TMEM2	0.258346	2.37736e-41	7.66935e-37	0.293	0.2	6
ACTR3	0.253275	1.92679e-39	6.21584e-35	0.467	0.383	6
VASP	0.257544	2.73825e-39	8.83361e-35	0.314	0.227	6
NFE2L2	0.296527	1.67883e-37	5.41591e-33	0.326	0.242	6
C20orf24	0.251302	1.3698e-34	4.41896e-30	0.335	0.254	6
SEPT7	0.253316	2.87895e-28	9.28751e-24	0.456	0.398	6
CHMP1B	0.266157	2.10838e-27	6.80164e-23	0.374	0.3	6
KRT86	1.34681	0	0	0.396	0.027	7
TRDC	1.33719	0	0	0.598	0.117	7
KLRC1	1.24513	0	0	0.367	0.058	7
AREG	1.231	0	0	0.475	0.162	7
XCL1	1.15579	0	0	0.395	0.083	7
KIR2DL4	1.13182	0	0	0.38	0.016	7
XCL2	1.12194	0	0	0.505	0.15	7
CD7	1.11312	0	0	0.921	0.595	7
KRT81	1.05102	0	0	0.275	0.007	7
KLRC2	1.03539	0	0	0.376	0.048	7
FCER1G	0.997598	0	0	0.512	0.162	7
LDLRAD4	0.9727	0	0	0.46	0.157	7
TYROBP	0.963556	0	0	0.613	0.257	7
B3GNT7	0.918658	0	0	0.273	0.018	7
CD160	0.864637	0	0	0.321	0.059	7
TMIGD2	0.836193	0	0	0.363	0.066	7
HOPX	0.813937	0	0	0.657	0.302	7
IL2RB	0.791132	0	0	0.541	0.227	7
CD63	0.781348	0	0	0.772	0.448	7
SLC16A3	0.709441	0	0	0.356	0.1	7
KLRD1	0.681183	0	0	0.627	0.253	7
CCL5	0.680329	0	0	0.917	0.697	7
MAFF	0.669748	5.35726e-253	1.72825e-248	0.301	0.093	7
ITGA1	0.568764	5.88743e-249	1.89928e-244	0.261	0.073	7
TRGC1	0.672205	1.33496e-235	4.30657e-231	0.262	0.077	7
SLA2	0.56836	1.8339e-208	5.91616e-204	0.344	0.13	7
MATK	0.566802	2.23937e-193	7.22421e-189	0.39	0.163	7
AC092580.4	0.615367	2.46655e-184	7.9571e-180	0.502	0.255	7
MT-ND4	0.329022	7.04832e-181	2.27379e-176	0.995	0.982	7
CTSW	0.571812	2.51896e-175	8.12615e-171	0.627	0.359	7
MAP3K8	0.539784	9.96762e-159	3.21555e-154	0.343	0.148	7
REL	0.597679	2.24299e-151	7.23588e-147	0.659	0.444	7
SLC7A5	0.506667	7.19041e-151	2.31962e-146	0.332	0.144	7
FOSL2	0.497213	4.24221e-147	1.36854e-142	0.397	0.19	7
TNFRSF18	0.533686	4.13726e-146	1.33468e-141	0.363	0.165	7
METRNL	0.414423	1.92164e-145	6.19919e-141	0.257	0.095	7
PTMA	0.265195	2.25275e-144	7.26737e-140	0.998	0.983	7
CLIC3	0.541904	2.73123e-143	8.81095e-139	0.358	0.163	7
MT-CO2	0.298148	8.86106e-142	2.85858e-137	0.994	0.989	7
KLRB1	0.500519	4.2209e-137	1.36166e-132	0.682	0.44	7
PIK3R1	0.566857	5.03891e-137	1.62555e-132	0.5	0.289	7
RANBP2	0.531347	1.20472e-136	3.88644e-132	0.306	0.134	7
GNLY	0.808133	3.48252e-132	1.12346e-127	0.504	0.288	7
GSTP1	0.520293	1.39102e-131	4.48743e-127	0.633	0.431	7
ID2	0.430033	5.08994e-131	1.64202e-126	0.803	0.616	7
CD96	0.504976	3.20337e-130	1.03341e-125	0.499	0.295	7
MT-CO3	0.283135	1.36531e-126	4.4045e-122	0.997	0.988	7
PTPN22	0.432612	1.67594e-113	5.4066e-109	0.396	0.211	7
ZNF331	0.44863	5.08291e-108	1.63975e-103	0.565	0.363	7
SRGN	0.273802	9.80318e-106	3.16251e-101	0.984	0.939	7
VPS37B	0.445091	1.18795e-104	3.83233e-100	0.419	0.236	7
GABARAPL1	0.419792	4.18189e-104	1.34908e-99	0.411	0.227	7
CTNNB1	0.450418	3.10484e-102	1.00162e-97	0.296	0.144	7
PABPC1	0.330047	1.06495e-100	3.43552e-96	0.886	0.801	7
GPR65	0.435528	4.82259e-98	1.55577e-93	0.414	0.237	7
GZMA	0.717067	8.5833e-97	2.76897e-92	0.728	0.565	7
ZFP36	0.376795	5.54228e-94	1.78794e-89	0.844	0.723	7
ITGAE	0.383456	1.23705e-90	3.99072e-86	0.292	0.146	7
MT-CYB	0.289906	1.3782e-90	4.44607e-86	0.983	0.97	7
GZMB	0.323792	2.34282e-90	7.55793e-86	0.609	0.369	7
MT-ND5	0.338146	4.6317e-90	1.49419e-85	0.862	0.766	7
CTD-3252C9.4	0.425606	1.05365e-89	3.39909e-85	0.294	0.148	7
SYTL3	0.390435	2.35349e-84	7.59237e-80	0.473	0.301	7
CREM	0.451874	2.47484e-83	7.98384e-79	0.75	0.633	7
FAM177A1	0.452249	4.98721e-83	1.60887e-78	0.567	0.409	7
LITAF	0.404733	1.76886e-81	5.70633e-77	0.617	0.463	7
NR4A2	0.384526	2.99226e-81	9.65303e-77	0.615	0.442	7
TRGC2	0.476252	4.192e-81	1.35234e-76	0.31	0.166	7
HCST	0.285912	8.15662e-81	2.63132e-76	0.838	0.714	7
ALOX5AP	0.36194	2.695e-78	8.69408e-74	0.645	0.476	7
CAPG	0.369821	7.55659e-76	2.43775e-71	0.329	0.185	7
ARHGAP9	0.358384	8.94075e-76	2.88429e-71	0.388	0.234	7
JUND	0.367568	4.58163e-75	1.47803e-70	0.6	0.442	7
YPEL5	0.322798	4.06368e-70	1.31094e-65	0.715	0.566	7
GADD45B	0.408315	2.0806e-69	6.712e-65	0.441	0.29	7
PTP4A1	0.381283	5.66188e-69	1.82652e-64	0.327	0.191	7
CTSD	0.335398	1.0544e-67	3.4015e-63	0.56	0.409	7
CHST12	0.355839	3.05985e-66	9.87107e-62	0.383	0.233	7
TIGIT	0.371299	1.60947e-65	5.19215e-61	0.387	0.24	7
ITM2C	0.340713	1.61953e-64	5.22461e-60	0.299	0.166	7
SRSF2	0.323637	3.32168e-64	1.07158e-59	0.736	0.622	7
RGS2	0.314776	3.49443e-61	1.1273e-56	0.491	0.344	7
ARF6	0.331806	4.22272e-60	1.36225e-55	0.564	0.428	7
CCND2	0.360387	1.10142e-59	3.55319e-55	0.353	0.223	7
TPI1	0.275894	3.30043e-53	1.06472e-48	0.659	0.539	7
SYAP1	0.298387	1.20285e-52	3.88038e-48	0.41	0.275	7
CD247	0.294088	1.43294e-52	4.62267e-48	0.543	0.41	7
IFITM2	0.326115	3.2636e-52	1.05284e-47	0.723	0.632	7
IGHA1	0.53927	4.18057e-51	1.34865e-46	0.396	0.268	7
FYN	0.278579	1.5325e-49	4.94385e-45	0.592	0.465	7
ATP1B3	0.377802	2.70117e-49	8.71397e-45	0.475	0.353	7
TMEM2	0.296914	3.893e-47	1.25588e-42	0.318	0.201	7
PDCD4	0.280304	1.13802e-43	3.67124e-39	0.474	0.353	7
IFRD1	0.317097	2.87794e-42	9.28423e-38	0.386	0.27	7
PGK1	0.309487	1.39276e-41	4.49304e-37	0.577	0.478	7
ETF1	0.25732	4.15744e-41	1.34119e-36	0.272	0.169	7
BZW1	0.284882	4.37992e-40	1.41296e-35	0.446	0.329	7
SURF4	0.273793	5.25842e-40	1.69636e-35	0.318	0.211	7
AKAP13	0.256932	2.15943e-39	6.96633e-35	0.539	0.423	7
TSPYL2	0.285324	1.07219e-37	3.45888e-33	0.352	0.245	7
CSRNP1	0.254852	1.70704e-37	5.50692e-33	0.35	0.241	7
FOS	0.250737	5.9494e-37	1.91928e-32	0.721	0.616	7
TGFB1	0.260715	3.3817e-35	1.09094e-30	0.374	0.267	7
SERTAD1	0.262187	6.24493e-35	2.01461e-30	0.328	0.226	7
PRKAR1A	0.265841	3.96552e-33	1.27928e-28	0.316	0.221	7
CCL3	0.376588	1.91662e-32	6.18301e-28	0.296	0.201	7
ISG15	0.319094	6.87976e-30	2.21941e-25	0.465	0.379	7
IER2	0.251919	3.89046e-21	1.25506e-16	0.592	0.521	7
CMC1	0.450228	3.7854e-17	1.22117e-12	0.325	0.27	7
INS	2.71992	0	0	0.46	0.002	8
PTPRCAP	1.91056	0	0	0.657	0.005	8
RPSAP58	1.90336	0	0	0.642	0.003	8
IGLL5	1.88823	0	0	0.289	0.004	8
TMEM66	1.76079	0	0	0.62	0.003	8
UQCR11.1	1.50916	0	0	0.604	0.003	8
SPINK1	1.33849	0	0	0.404	0.016	8
RPL17	0.962059	0	0	0.855	0.543	8
PSMA2.1	0.943521	0	0	0.415	0.002	8
NDUFB8.1	0.937495	0	0	0.411	0.001	8
RPL36A	0.926535	0	0	0.931	0.735	8
NHP2L1	0.914646	0	0	0.411	0.001	8
IGFBP7	0.891633	0	0	0.514	0.138	8
C1orf63	0.883077	0	0	0.377	0.001	8
REG1A	0.882576	0	0	0.279	0.02	8
TMBIM4.1	0.830907	0	0	0.367	0.001	8
MGP	0.801938	0	0	0.304	0.06	8
IFITM3	0.79862	0	0	0.5	0.145	8
NBEAL1	0.792571	0	0	0.752	0.367	8
SF3B14	0.743794	0	0	0.337	0.001	8
SNORA76	0.734404	0	0	0.303	0.001	8
GIMAP5	0.72155	0	0	0.325	0.023	8
KRT19	0.692338	0	0	0.306	0.054	8
MRP63	0.687616	0	0	0.305	0.001	8
EEF1G	0.65179	0	0	0.344	0.045	8
SPP1	0.646573	0	0	0.329	0.056	8
COX6A1P2	0.594072	0	0	0.253	0.001	8
LCN2	0.593687	0	0	0.251	0.019	8
U2AF1	0.556923	0	0	0.377	0.081	8
GABARAP	0.552659	0	0	0.323	0.057	8
POLD4	0.520837	0	0	0.313	0.052	8
COX16	0.508399	0	0	0.279	0.035	8
RPL41	0.479052	0	0	0.999	0.99	8
TXNIP	0.646176	2.74996e-296	8.87138e-292	0.799	0.424	8
RPS29	0.439485	2.35897e-295	7.61005e-291	0.995	0.981	8
IFI27	0.644548	5.06676e-291	1.63454e-286	0.353	0.099	8
RPS28	0.397243	8.10757e-272	2.6155e-267	0.994	0.974	8
TIMP1	0.613967	2.70553e-269	8.72805e-265	0.53	0.207	8
IFITM1	0.6565	8.56979e-250	2.76461e-245	0.534	0.224	8
RPL36	0.405732	5.33352e-249	1.72059e-244	0.988	0.956	8
RPL34	0.415462	3.17555e-218	1.02443e-213	0.995	0.984	8
EIF4A1	0.547061	1.3937e-202	4.49607e-198	0.637	0.333	8
LYZ	0.515266	2.38381e-189	7.69018e-185	0.371	0.137	8
KRT8	0.475667	2.29484e-186	7.40316e-182	0.255	0.076	8
CST3	0.504076	7.14421e-186	2.30472e-181	0.463	0.193	8
FKBP5	0.433732	5.80599e-183	1.87301e-178	0.43	0.174	8
RPS27	0.309068	7.12576e-179	2.29877e-174	1	0.992	8
MIF	0.497396	1.57166e-169	5.07019e-165	0.641	0.343	8
RPL31	0.302905	2.98762e-168	9.63807e-164	0.99	0.97	8
RPS21	0.360777	2.99908e-167	9.67504e-163	0.974	0.901	8
RPL39	0.310066	2.70846e-159	8.73749e-155	0.994	0.978	8
SELL	0.527496	1.05864e-154	3.41516e-150	0.301	0.113	8
GIMAP7	0.466445	1.12606e-147	3.63267e-143	0.547	0.286	8
LDHB	0.42936	5.14162e-131	1.65869e-126	0.78	0.539	8
RPL37A	0.272306	8.74311e-130	2.82053e-125	0.989	0.955	8
RPS10	0.318501	4.93711e-124	1.59271e-119	0.969	0.905	8
S100A11	0.433211	8.9598e-118	2.89043e-113	0.794	0.564	8
CD59	0.365939	1.58977e-117	5.12861e-113	0.313	0.132	8
RPL38	0.296484	6.95016e-114	2.24212e-109	0.977	0.924	8
CHURC1	0.319869	2.13217e-113	6.87837e-109	0.412	0.196	8
PIK3IP1	0.380022	1.41028e-112	4.54956e-108	0.557	0.316	8
CCR7	0.324234	1.5589e-112	5.02901e-108	0.296	0.123	8
KRTCAP2	0.338194	4.466e-112	1.44073e-107	0.479	0.243	8
GIMAP4	0.378966	9.03512e-111	2.91473e-106	0.471	0.246	8
NDUFC1	0.288419	4.72436e-110	1.52408e-105	0.33	0.144	8
USMG5	0.348561	1.50768e-104	4.86376e-100	0.661	0.408	8
NDUFA13	0.331904	3.13094e-96	1.01004e-91	0.591	0.353	8
ATP5I	0.326189	2.47169e-92	7.97366e-88	0.634	0.394	8
NDUFB1	0.29976	2.79355e-91	9.01198e-87	0.512	0.288	8
SFTPC	1.14937	7.20611e-87	2.32469e-82	0.067	0.256	8
SIT1	0.290375	8.58805e-82	2.77051e-77	0.307	0.148	8
MRPS21	0.254446	3.82638e-81	1.23439e-76	0.465	0.255	8
NCF1	0.259638	1.65967e-79	5.3541e-75	0.262	0.119	8
LTB	0.304223	1.39195e-78	4.49042e-74	0.69	0.465	8
NDUFA3	0.263885	1.93641e-75	6.24687e-71	0.521	0.307	8
TMEM258	0.275492	5.81751e-68	1.87673e-63	0.603	0.386	8
IL7R	0.278727	8.41013e-68	2.71311e-63	0.608	0.402	8
TUBB	0.303582	3.63388e-67	1.17229e-62	0.444	0.255	8
CRIP1	0.376037	2.09802e-66	6.76821e-62	0.559	0.365	8
S100A6	0.349917	4.07955e-63	1.31606e-58	0.945	0.857	8
DDIT4	0.276609	2.63297e-53	8.49398e-49	0.664	0.469	8
ACTB	0.277449	6.40012e-39	2.06468e-34	0.993	0.981	8
NPC2	0.265564	2.31122e-37	7.45599e-33	0.375	0.237	8
MT-ND2	0.849194	0	0	0.995	0.982	9
MT-CO1	0.832118	0	0	0.998	0.989	9
MALAT1	0.735565	0	0	1	0.999	9
MT-ND1	0.721714	0	0	0.972	0.954	9
MT-CO3	0.668799	0	0	0.997	0.988	9
MT-CO2	0.6265	5.19322e-304	1.67533e-299	0.997	0.988	9
MT-ND4	0.651746	3.51232e-287	1.13307e-282	0.984	0.982	9
MT-ATP6	0.71974	1.2658e-281	4.08348e-277	0.982	0.977	9
MT-ND3	1.05185	5.28624e-280	1.70534e-275	0.954	0.938	9
MT-CYB	0.646607	5.84568e-247	1.88582e-242	0.964	0.971	9
PTPRC	0.620874	3.35718e-244	1.08303e-239	1	1	9
MT-ND5	0.664588	4.49955e-84	1.45155e-79	0.745	0.772	9
XIST	1.26436	9.82852e-51	3.17068e-46	0.306	0.209	9
GZMK	0.581179	2.26954e-27	7.32153e-23	0.361	0.267	9
NEAT1	0.573803	3.64216e-25	1.17496e-20	0.67	0.73	9
SRSF7	0.495352	2.17882e-22	7.02887e-18	0.624	0.693	9
DDX5	0.325075	7.66676e-18	2.4733e-13	0.809	0.904	9
MT-ND4L	0.772292	4.96518e-16	1.60177e-11	0.304	0.277	9
CXCR4	0.390553	1.6339e-14	5.27097e-10	0.783	0.845	9
RP11-347P5.1	0.941717	2.40333e-12	7.75313e-08	0.289	0.266	9
STK4	0.621248	1.16394e-10	3.75488e-06	0.472	0.525	9
N4BP2L2	0.593519	1.27106e-09	4.10043e-05	0.417	0.464	9
SLC2A3	0.260467	1.9935e-08	0.000643103	0.254	0.374	9
ADGRE5	0.358656	1.75414e-07	0.00565887	0.231	0.34	9
CCNH	0.325589	1.94026e-06	0.0625929	0.18	0.259	9
HLA-F	0.25568	2.29787e-06	0.0741293	0.327	0.468	9
ARHGEF1	0.289199	2.78873e-06	0.0899643	0.203	0.292	9
MBNL1	0.259799	6.09896e-06	0.196752	0.244	0.35	9
TCF25	0.291889	1.30016e-05	0.419433	0.281	0.399	9
STAT4	0.260046	1.66943e-05	0.538557	0.196	0.277	9
SRSF11	0.262839	7.48238e-05	1	0.261	0.365	9
PNISR	0.480819	8.7944e-05	1	0.409	0.475	9
TAF1D	0.27124	0.000122833	1	0.214	0.295	9
WSB1	0.300987	0.000134206	1	0.224	0.309	9
PPP2R5C	0.433964	0.0002104	1	0.447	0.524	9
NKTR	0.544979	0.000216623	1	0.296	0.314	9
RSRP1	0.443512	0.000540262	1	0.357	0.401	9
RBM25	0.270543	0.00100932	1	0.264	0.361	9
SYTL3	0.276878	0.0012668	1	0.233	0.313	9
BCLAF1	0.280243	0.00215839	1	0.239	0.321	9
PIK3IP1	0.282264	0.00256555	1	0.248	0.329	9
FOSB	0.509446	0.0039692	1	0.355	0.392	9
PNN	0.32287	0.00491906	1	0.197	0.261	9
CELF2	0.39715	0.00502269	1	0.26	0.354	9
POLR2J3	0.547433	0.00555958	1	0.272	0.294	9
DDX17	0.546108	0.00794099	1	0.273	0.297	9
HSPA6	2.77208	0	0	0.481	0.039	10
HSPA1A	2.74851	0	0	0.876	0.189	10
HSPA1B	2.57105	0	0	0.84	0.116	10
DNAJB1	2.04716	0	0	0.952	0.497	10
HSP90AA1	1.93547	0	0	0.991	0.803	10
HSPH1	1.76079	0	0	0.748	0.161	10
HSPB1	1.67757	0	0	0.699	0.294	10
HSPD1	1.59201	0	0	0.731	0.284	10
HSPE1	1.4756	0	0	0.833	0.47	10
ZFAND2A	1.37727	0	0	0.444	0.09	10
CACYBP	1.3474	0	0	0.676	0.264	10
DNAJA1	1.23727	0	0	0.824	0.465	10
BAG3	1.22739	0	0	0.376	0.036	10
HSP90AB1	1.17536	0	0	0.901	0.633	10
SERPINH1	1.16684	0	0	0.288	0.024	10
DNAJA4	1.11452	0	0	0.347	0.031	10
HSPA8	1.08737	0	0	0.921	0.748	10
DNAJB4	1.08371	0	0	0.356	0.036	10
NR4A1	0.867733	0	0	0.362	0.086	10
FKBP4	0.858757	1.76822e-302	5.70427e-298	0.307	0.07	10
MRPL18	0.964491	1.32455e-254	4.27301e-250	0.408	0.135	10
RGS2	1.16624	1.26943e-247	4.09519e-243	0.675	0.34	10
DEDD2	0.742764	7.3269e-247	2.36366e-242	0.426	0.141	10
RHOB	0.959781	7.20658e-228	2.32484e-223	0.37	0.118	10
ATF3	0.835854	2.99152e-226	9.65065e-222	0.282	0.073	10
JUN	0.908534	4.64688e-201	1.49908e-196	0.894	0.689	10
CHORDC1	0.669625	6.56513e-200	2.11791e-195	0.36	0.12	10
UBB	0.705467	1.1245e-188	3.62763e-184	0.952	0.873	10
DUSP1	0.781039	2.28347e-159	7.36647e-155	0.868	0.682	10
AHSA1	0.64069	7.09504e-157	2.28886e-152	0.352	0.133	10
PPP1R15A	0.584498	9.94094e-126	3.20695e-121	0.721	0.487	10
TCP1	0.57945	3.73222e-125	1.20401e-120	0.414	0.194	10
NEU1	0.622464	1.00744e-122	3.24999e-118	0.365	0.159	10
UBC	0.598119	1.00809e-108	3.25209e-104	0.952	0.895	10
STIP1	0.413257	8.96077e-103	2.89074e-98	0.255	0.097	10
DOK2	0.617657	2.60105e-90	8.391e-86	0.485	0.284	10
IFNG	0.905935	1.28946e-87	4.15981e-83	0.343	0.17	10
FOSB	0.520207	7.53076e-81	2.42942e-76	0.59	0.384	10
FOS	0.570005	9.29203e-77	2.99761e-72	0.776	0.616	10
TSPYL2	0.462656	1.2942e-76	4.17509e-72	0.436	0.244	10
NABP1	0.410508	2.19781e-71	7.09013e-67	0.251	0.113	10
GADD45B	0.588908	8.83046e-68	2.84871e-63	0.47	0.291	10
CDC42EP3	0.373909	1.85731e-65	5.99168e-61	0.271	0.129	10
EIF4A2	0.342058	2.3255e-65	7.50206e-61	0.759	0.588	10
SOD1	0.523301	4.43395e-63	1.43039e-58	0.728	0.591	10
TXNIP	0.363614	4.43821e-57	1.43177e-52	0.624	0.433	10
CLK1	0.400311	2.36716e-55	7.63645e-51	0.556	0.388	10
IFRD1	0.371649	1.1955e-52	3.85668e-48	0.435	0.27	10
CCT4	0.359846	1.69894e-50	5.48077e-46	0.377	0.225	10
NUDC	0.425663	3.18326e-50	1.02692e-45	0.369	0.225	10
PLIN2	0.573724	9.40282e-50	3.03335e-45	0.379	0.234	10
DNAJB6	0.44376	9.45056e-50	3.04875e-45	0.625	0.477	10
PTGES3	0.390396	2.02867e-48	6.5445e-44	0.578	0.425	10
CD69	0.519529	6.83813e-48	2.20598e-43	0.721	0.595	10
TAGAP	0.39726	2.62362e-47	8.46381e-43	0.345	0.203	10
MYLIP	0.356627	4.16822e-45	1.34467e-40	0.319	0.185	10
HERPUD1	0.320168	9.03975e-41	2.91622e-36	0.551	0.404	10
DYNLL1	0.36982	8.79887e-40	2.83851e-35	0.629	0.498	10
BTG2	0.388855	1.30136e-39	4.19818e-35	0.546	0.406	10
KLF6	0.326124	2.04916e-39	6.6106e-35	0.858	0.74	10
TRA2B	0.301808	1.62243e-36	5.23395e-32	0.541	0.4	10
GZMK	0.268738	1.3134e-33	4.23702e-29	0.405	0.266	10
CKS2	0.393798	1.4537e-33	4.68963e-29	0.263	0.158	10
AC090498.1	0.334078	4.29642e-33	1.38603e-28	0.48	0.343	10
TAF7	0.277673	2.10373e-32	6.78664e-28	0.484	0.348	10
SRSF7	0.325445	4.67282e-32	1.50745e-27	0.785	0.687	10
JUNB	0.332649	1.8902e-31	6.09779e-27	0.86	0.792	10
SERTAD1	0.311938	2.20979e-31	7.12877e-27	0.348	0.227	10
BCAS2	0.346192	6.17809e-31	1.99305e-26	0.387	0.263	10
TNFAIP8	0.284623	2.40127e-29	7.74651e-25	0.35	0.235	10
PPP1R2	0.294851	2.70584e-29	8.72905e-25	0.495	0.369	10
CITED2	0.383495	5.38333e-28	1.73666e-23	0.387	0.272	10
PLK3	0.253879	3.0666e-27	9.89286e-23	0.338	0.226	10
H3F3B	0.266766	2.14214e-26	6.91055e-22	0.977	0.962	10
PMAIP1	0.27528	5.0861e-26	1.64078e-21	0.36	0.246	10
CLEC2B	0.281481	1.28007e-23	4.12952e-19	0.536	0.422	10
FABP5	0.392449	1.60907e-23	5.19088e-19	0.267	0.178	10
SOD2	0.281552	2.12337e-23	6.84999e-19	0.282	0.186	10
TUBB4B	0.263263	5.86678e-22	1.89262e-17	0.391	0.285	10
KLF2	0.384457	4.78383e-20	1.54326e-15	0.305	0.218	10
IER2	0.282993	7.79873e-20	2.51587e-15	0.619	0.521	10
SQSTM1	0.326818	1.02068e-19	3.29271e-15	0.428	0.331	10
NFKBIA	0.285605	5.76235e-19	1.85893e-14	0.671	0.586	10
SAT1	0.269324	1.40198e-18	4.5228e-14	0.74	0.648	10
EIF4A3	0.261415	1.63259e-18	5.26674e-14	0.287	0.202	10
ID2	0.319644	1.42853e-17	4.60844e-13	0.705	0.622	10
TUBA1A	0.26493	1.66514e-17	5.37174e-13	0.454	0.36	10
DUSP2	0.263964	1.37522e-16	4.43647e-12	0.648	0.574	10
ANXA1	0.328959	5.34389e-09	0.000172394	0.664	0.625	10
CXCL13	2.75018	0	0	0.575	0.037	11
NMB	1.23167	0	0	0.298	0.039	11
DUSP4	1.03452	0	0	0.769	0.326	11
TNFRSF18	1.02707	0	0	0.599	0.162	11
CHN1	0.829639	0	0	0.303	0.039	11
ICA1	0.827776	0	0	0.293	0.04	11
GEM	0.819767	0	0	0.262	0.026	11
TSHZ2	0.77667	0	0	0.326	0.054	11
NR3C1	0.9471	9.5354e-273	3.07612e-268	0.72	0.336	11
SNX9	0.761507	3.30494e-253	1.06617e-248	0.408	0.115	11
RBPJ	0.864616	2.63798e-243	8.51011e-239	0.616	0.253	11
TIGIT	0.774158	1.45188e-236	4.68376e-232	0.61	0.237	11
TNFRSF4	0.75297	2.22667e-229	7.18324e-225	0.437	0.136	11
MAGEH1	0.675326	6.78223e-223	2.18795e-218	0.284	0.065	11
CTLA4	0.590423	5.447e-221	1.7572e-216	0.334	0.085	11
GAPDH	0.706817	6.39026e-215	2.0615e-210	0.982	0.918	11
ITM2A	0.716497	5.69157e-159	1.8361e-154	0.709	0.407	11
CD82	0.597621	2.0469e-149	6.60329e-145	0.373	0.134	11
NDFIP2	0.469085	1.19979e-148	3.87051e-144	0.254	0.07	11
DNPH1	0.572509	3.06591e-148	9.89063e-144	0.429	0.168	11
PKM	0.811018	1.42762e-147	4.60551e-143	0.648	0.384	11
BATF	0.583612	4.66345e-145	1.50443e-140	0.478	0.2	11
PDCD1	0.525629	1.5196e-141	4.90223e-137	0.27	0.08	11
FABP5	0.696061	3.26069e-138	1.0519e-133	0.425	0.174	11
COTL1	0.548289	4.14849e-130	1.3383e-125	0.78	0.52	11
AHI1	0.50286	1.5498e-119	4.99966e-115	0.272	0.089	11
SRGN	0.451336	8.19531e-117	2.64381e-112	0.99	0.94	11
C9orf16	0.558211	1.01091e-106	3.2612e-102	0.68	0.445	11
TOX	0.399572	2.45617e-100	7.92362e-96	0.266	0.094	11
AC133644.2	0.490212	4.30212e-97	1.38786e-92	0.26	0.092	11
TPI1	0.533869	4.10888e-92	1.32553e-87	0.744	0.539	11
SOD1	0.494076	3.8689e-91	1.24811e-86	0.782	0.59	11
TRAC	0.436023	6.8536e-87	2.21097e-82	0.892	0.69	11
FKBP1A	0.495313	1.2266e-85	3.95702e-81	0.61	0.373	11
ALOX5AP	0.574448	1.40599e-85	4.53573e-81	0.699	0.478	11
NDUFV2	0.503757	2.47434e-77	7.98221e-73	0.517	0.305	11
ICOS	0.427968	3.38614e-76	1.09237e-71	0.425	0.215	11
CORO1B	0.50458	1.72733e-75	5.57238e-71	0.446	0.242	11
SPOCK2	0.473816	7.32346e-74	2.36255e-69	0.623	0.404	11
LIMS1	0.419031	1.32519e-73	4.27506e-69	0.357	0.172	11
PARK7	0.467924	2.11701e-72	6.82946e-68	0.694	0.493	11
FKBP5	0.441957	2.41188e-72	7.78073e-68	0.365	0.18	11
STAT3	0.444318	1.01195e-71	3.26454e-67	0.573	0.357	11
PGAM1	0.473858	1.80815e-71	5.83308e-67	0.568	0.36	11
MAF	0.413987	1.48468e-70	4.78957e-66	0.323	0.15	11
CD3D	0.352229	9.63734e-70	3.10901e-65	0.922	0.74	11
ARID5B	0.431746	3.26329e-69	1.05274e-64	0.528	0.309	11
VOPP1	0.366621	3.0612e-67	9.87544e-63	0.332	0.158	11
PHLDA1	0.414213	1.15964e-66	3.74098e-62	0.419	0.222	11
SH2D1A	0.478733	1.6577e-66	5.34775e-62	0.396	0.211	11
MTHFD2	0.393737	1.40466e-65	4.53142e-61	0.283	0.128	11
OAZ1	0.291999	2.59661e-65	8.37668e-61	0.944	0.879	11
CNIH1	0.387083	4.05063e-64	1.30673e-59	0.325	0.159	11
CD27	0.406385	6.3037e-63	2.03357e-58	0.448	0.249	11
RGS2	0.573683	6.18297e-60	1.99463e-55	0.537	0.346	11
CD2	0.336629	2.05259e-58	6.62165e-54	0.846	0.673	11
TNFRSF25	0.346135	7.83671e-58	2.52812e-53	0.275	0.129	11
RANBP1	0.377555	1.60597e-57	5.18085e-53	0.45	0.264	11
HMGN1	0.325019	4.25553e-57	1.37283e-52	0.738	0.552	11
CREM	0.423741	6.57436e-57	2.12089e-52	0.803	0.634	11
HSPB1	0.46689	4.1929e-55	1.35263e-50	0.492	0.302	11
KPNA2	0.350584	1.62767e-53	5.25087e-49	0.285	0.137	11
RGS1	0.369449	4.06092e-53	1.31005e-48	0.829	0.642	11
NINJ1	0.365143	1.12201e-52	3.61959e-48	0.279	0.137	11
UBC	0.315716	4.5562e-52	1.46983e-47	0.952	0.896	11
MSI2	0.302979	1.09282e-51	3.52542e-47	0.254	0.118	11
TANK	0.383374	5.34528e-51	1.72439e-46	0.415	0.242	11
TRBC2	0.379108	1.98458e-50	6.40226e-46	0.778	0.612	11
MRPS6	0.356267	5.37499e-47	1.73397e-42	0.427	0.26	11
PPP1CC	0.363811	7.80252e-47	2.51709e-42	0.373	0.217	11
RGS10	0.339688	1.18436e-46	3.82076e-42	0.488	0.313	11
GPX4	0.34919	1.28317e-46	4.13952e-42	0.621	0.453	11
SMS	0.329461	3.5761e-46	1.15365e-41	0.26	0.129	11
PIM3	0.448381	1.30841e-45	4.22093e-41	0.343	0.196	11
CD7	0.450809	4.00713e-45	1.2927e-40	0.729	0.608	11
UCP2	0.39955	1.9225e-44	6.202e-40	0.546	0.38	11
ISCU	0.356271	2.23195e-44	7.20026e-40	0.532	0.361	11
PRDX1	0.328999	8.13604e-44	2.62469e-39	0.547	0.377	11
ARPC1B	0.313786	1.04391e-43	3.36764e-39	0.745	0.6	11
H2AFZ	0.430054	1.54927e-43	4.99795e-39	0.677	0.516	11
TMEM167A	0.312633	6.07245e-43	1.95897e-38	0.309	0.168	11
SHFM1	0.299928	4.84678e-42	1.56357e-37	0.524	0.349	11
PDE3B	0.298428	5.1097e-42	1.64839e-37	0.271	0.141	11
CCNI	0.275374	2.16288e-41	6.97744e-37	0.813	0.675	11
BIRC3	0.393895	6.11594e-41	1.973e-36	0.569	0.401	11
RELB	0.276647	9.62825e-41	3.10607e-36	0.257	0.131	11
TGIF1	0.281423	1.41508e-40	4.56504e-36	0.277	0.147	11
PPM1G	0.282917	1.43867e-40	4.64116e-36	0.367	0.215	11
PMAIP1	0.419585	5.83432e-40	1.88215e-35	0.395	0.245	11
SIAH2	0.329655	1.32026e-39	4.25916e-35	0.286	0.157	11
ATP5G3	0.278084	9.05372e-38	2.92073e-33	0.588	0.426	11
CALM3	0.296384	1.55763e-37	5.0249e-33	0.508	0.348	11
RAB27A	0.327606	1.68595e-37	5.43887e-33	0.337	0.199	11
RHBDD2	0.282323	1.89716e-37	6.12025e-33	0.315	0.179	11
VDAC1	0.282172	4.04533e-37	1.30502e-32	0.403	0.251	11
ALDOA	0.274925	4.44585e-37	1.43423e-32	0.773	0.647	11
NAP1L1	0.260738	5.69266e-37	1.83645e-32	0.758	0.627	11
SAMSN1	0.362123	6.12473e-37	1.97584e-32	0.611	0.453	11
DYNLL1	0.286988	1.01464e-35	3.27323e-31	0.663	0.498	11
SEPT6	0.294593	1.02289e-35	3.29984e-31	0.383	0.238	11
ANP32B	0.297324	1.24904e-35	4.02942e-31	0.511	0.355	11
NAP1L4	0.30296	2.5223e-35	8.13695e-31	0.354	0.215	11
SLC25A3	0.273712	5.65156e-35	1.82319e-30	0.654	0.508	11
RPA3	0.270697	2.79479e-34	9.016e-30	0.294	0.169	11
ATP5G1	0.256684	1.70207e-33	5.49088e-29	0.317	0.187	11
RAN	0.306985	2.01162e-33	6.48947e-29	0.642	0.508	11
ARID4B	0.251858	8.32777e-33	2.68654e-28	0.585	0.421	11
ZNF331	0.292753	2.11973e-32	6.83825e-28	0.526	0.368	11
PPP2CA	0.259329	3.80105e-32	1.22622e-27	0.375	0.237	11
PDIA6	0.29999	3.94475e-32	1.27258e-27	0.401	0.261	11
SEC11A	0.283859	1.52716e-31	4.92663e-27	0.438	0.296	11
UBE2B	0.279274	1.71399e-31	5.52934e-27	0.501	0.352	11
PTMS	0.279737	3.76492e-31	1.21456e-26	0.277	0.161	11
TSPO	0.260315	3.8502e-31	1.24207e-26	0.563	0.41	11
WDR83OS	0.251519	1.41945e-30	4.57913e-26	0.496	0.344	11
PLIN2	0.398318	5.08814e-30	1.64143e-25	0.361	0.235	11
PSMB3	0.252925	1.42921e-29	4.61063e-25	0.51	0.367	11
ATP1B3	0.256654	2.30793e-29	7.44539e-25	0.501	0.355	11
NAMPT	0.277488	2.62723e-29	8.47546e-25	0.332	0.207	11
PSMD8	0.252035	4.9461e-29	1.59561e-24	0.464	0.318	11
EID1	0.283393	1.04662e-28	3.37639e-24	0.572	0.435	11
ITGAE	0.260766	1.50945e-28	4.8695e-24	0.257	0.15	11
CDV3	0.256294	7.29137e-28	2.3522e-23	0.29	0.175	11
REL	0.354312	2.54703e-27	8.21672e-23	0.57	0.451	11
TYMP	0.277804	4.34147e-27	1.40056e-22	0.338	0.218	11
ENO1	0.271121	4.76912e-26	1.53852e-21	0.69	0.565	11
NDFIP1	0.255763	1.12136e-25	3.61749e-21	0.403	0.276	11
FAM107B	0.26596	2.26161e-25	7.29597e-21	0.375	0.254	11
GSPT1	0.250722	3.69933e-25	1.1934e-20	0.339	0.22	11
JUNB	0.284508	7.33884e-24	2.36751e-19	0.863	0.792	11
YWHAQ	0.262991	1.19157e-23	3.84401e-19	0.505	0.382	11
TMEM123	0.258494	1.0238e-21	3.30277e-17	0.383	0.271	11
HMGB2	0.264947	1.44692e-20	4.66778e-16	0.556	0.435	11
LAG3	0.351689	4.86053e-20	1.56801e-15	0.254	0.167	11
RGCC	0.250634	1.88004e-19	6.06501e-15	0.62	0.499	11
TRBC1	0.318211	2.00844e-07	0.00647921	0.558	0.526	11
HBB	4.00332	0	0	0.558	0.112	12
HBA2	3.55819	0	0	0.433	0.069	12
GPX3	1.41468	0	0	0.409	0.043	12
MT1G	1.28634	0	0	0.333	0.039	12
ALDOB	0.987483	0	0	0.3	0.02	12
PDZK1IP1	0.807512	0	0	0.259	0.033	12
MIOX	0.807051	0	0	0.273	0.017	12
APOE	0.973344	5.66473e-231	1.82744e-226	0.575	0.197	12
MTRNR2L8	0.749909	2.26793e-211	7.31635e-207	0.326	0.074	12
07-Sep	0.605913	2.51551e-200	8.11505e-196	0.391	0.1	12
SPP1	0.884794	4.79147e-197	1.54573e-192	0.289	0.063	12
TXNIP	0.875208	4.65636e-171	1.50214e-166	0.788	0.432	12
ZNF90	0.692783	2.96991e-134	9.58094e-130	0.433	0.166	12
MTRNR2L12	0.44827	2.83417e-100	9.14303e-96	0.258	0.079	12
FTL	0.708652	4.32433e-97	1.39503e-92	0.991	0.965	12
CYB5A	0.59646	4.33485e-91	1.39842e-86	0.314	0.117	12
NBEAL1	0.709117	3.81727e-83	1.23145e-78	0.597	0.379	12
RPL36A	0.493094	1.01965e-82	3.2894e-78	0.877	0.741	12
CST3	0.70054	1.75146e-77	5.6502e-73	0.421	0.2	12
FKBP5	0.461407	2.0061e-72	6.47166e-68	0.39	0.18	12
MT-ND3	0.335994	2.43698e-70	7.8617e-66	0.968	0.938	12
AC090498.1	0.715855	6.24227e-62	2.01376e-57	0.546	0.343	12
KLRG1	0.419816	6.73445e-61	2.17253e-56	0.296	0.127	12
LYZ	0.843416	3.65763e-55	1.17995e-50	0.307	0.144	12
GLUL	0.398194	4.66483e-47	1.50487e-42	0.302	0.144	12
MT1X	0.745188	9.89129e-45	3.19093e-40	0.356	0.19	12
MT2A	0.573212	3.42114e-44	1.10366e-39	0.648	0.429	12
RPS21	0.263562	7.55142e-43	2.43609e-38	0.942	0.903	12
MT-ND4L	0.367118	1.83741e-41	5.92749e-37	0.455	0.274	12
DUSP1	0.385677	5.40836e-38	1.74474e-33	0.798	0.686	12
IL7R	0.546462	3.24268e-37	1.04609e-32	0.556	0.408	12
RPL17	0.465904	3.69452e-36	1.19185e-31	0.698	0.553	12
RP11-51J9.5	0.26834	1.58234e-35	5.10464e-31	0.268	0.134	12
KLF2	0.431271	5.1136e-33	1.64965e-28	0.364	0.218	12
AIM1	0.274532	9.415e-32	3.03728e-27	0.263	0.138	12
LYAR	0.306342	8.8738e-31	2.86269e-26	0.417	0.26	12
SUCLG1	0.285127	8.91199e-28	2.87501e-23	0.254	0.138	12
PRDM1	0.252572	2.3075e-27	7.444e-23	0.309	0.177	12
TSC22D3	0.321951	3.98237e-25	1.28471e-20	0.836	0.788	12
AC092580.4	0.308998	5.56299e-25	1.79462e-20	0.405	0.264	12
CXCR4	0.264677	3.35815e-24	1.08334e-19	0.901	0.841	12
RP11-347P5.1	0.251535	2.22748e-23	7.18585e-19	0.399	0.264	12
CD69	0.426121	8.06915e-23	2.60311e-18	0.701	0.597	12
CTSB	0.300254	2.15755e-22	6.96026e-18	0.293	0.179	12
TOB1	0.35241	9.32003e-22	3.00664e-17	0.325	0.21	12
SNHG8	0.259177	2.41048e-20	7.77622e-16	0.472	0.335	12
APOC1	0.451753	9.83779e-18	3.17367e-13	0.271	0.176	12
NPC2	0.302529	1.62546e-17	5.24373e-13	0.35	0.241	12
HLA-DRA	0.336221	1.19751e-15	3.86316e-11	0.627	0.521	12
KLRD1	0.255511	1.93872e-14	6.25432e-10	0.375	0.269	12
CTSS	0.264928	1.40385e-13	4.52882e-09	0.386	0.277	12
IFI6	1.89373	0	0	0.764	0.192	13
MX1	1.42798	0	0	0.582	0.077	13
IFI44L	1.42777	0	0	0.544	0.04	13
IFIT3	1.2303	0	0	0.351	0.021	13
IFIT1	1.05263	0	0	0.323	0.01	13
RSAD2	0.972945	0	0	0.317	0.01	13
OAS1	0.94145	0	0	0.357	0.035	13
OAS3	0.774068	5.89783e-280	1.90264e-275	0.261	0.027	13
ISG15	1.93326	4.86812e-260	1.57046e-255	0.837	0.377	13
LY6E	1.20057	4.12904e-195	1.33203e-190	0.87	0.491	13
IFI44	0.791367	4.58084e-164	1.47778e-159	0.319	0.062	13
STAT1	0.925882	9.36894e-149	3.02242e-144	0.48	0.144	13
OASL	0.905569	5.19922e-147	1.67727e-142	0.357	0.083	13
XAF1	0.777686	4.02364e-137	1.29803e-132	0.345	0.083	13
EIF2AK2	0.82061	1.03063e-136	3.32482e-132	0.379	0.099	13
EPSTI1	0.865203	7.4707e-131	2.41005e-126	0.44	0.134	13
ISG20	1.01457	1.60197e-121	5.16794e-117	0.797	0.514	13
PLSCR1	0.713166	1.7906e-113	5.77649e-109	0.292	0.07	13
SAMD9L	0.736185	1.95154e-104	6.29568e-100	0.345	0.099	13
IFI35	0.780257	3.36819e-103	1.08658e-98	0.367	0.113	13
GBP1	0.706837	7.34378e-99	2.3691e-94	0.307	0.084	13
IRF7	0.709115	1.02961e-97	3.32152e-93	0.35	0.105	13
TYMP	0.74646	1.79487e-90	5.79024e-86	0.52	0.218	13
UBE2L6	0.735626	1.45781e-77	4.7029e-73	0.496	0.226	13
NT5C3A	0.761351	1.09971e-75	3.54768e-71	0.357	0.13	13
BST2	0.727527	1.04282e-72	3.36413e-68	0.539	0.269	13
MT2A	0.627237	8.8441e-62	2.85311e-57	0.686	0.43	13
DRAP1	0.574563	9.41307e-53	3.03666e-48	0.64	0.407	13
RNF213	0.647815	2.61047e-50	8.42138e-46	0.612	0.381	13
IRF9	0.491768	1.27705e-47	4.11975e-43	0.277	0.106	13
C19orf66	0.533592	7.671e-46	2.47467e-41	0.353	0.16	13
TRIM22	0.574648	1.11805e-44	3.60683e-40	0.353	0.163	13
TNFSF10	0.551677	3.74318e-43	1.20755e-38	0.258	0.102	13
ADAR	0.509698	1.83113e-36	5.90721e-32	0.425	0.237	13
PSMB9	0.467386	1.0423e-35	3.36247e-31	0.683	0.5	13
SAMD9	0.464896	4.85288e-35	1.56554e-30	0.276	0.125	13
IFI16	0.529809	1.70485e-34	5.49984e-30	0.529	0.339	13
PPM1K	0.499837	2.55853e-34	8.25381e-30	0.307	0.148	13
TAP1	0.483427	6.38297e-32	2.05915e-27	0.45	0.271	13
IFITM1	0.616321	3.6799e-31	1.18713e-26	0.401	0.235	13
SP100	0.44488	1.86358e-30	6.0119e-26	0.452	0.277	13
SAT1	0.584608	1.21374e-29	3.91554e-25	0.778	0.649	13
PSME2	0.424798	4.60827e-27	1.48663e-22	0.619	0.469	13
PSMB8	0.379786	2.59266e-23	8.36393e-19	0.526	0.377	13
RBCK1	0.349484	5.42799e-23	1.75107e-18	0.339	0.194	13
MYL12A	0.339007	9.29523e-23	2.99864e-18	0.87	0.795	13
LAG3	0.492657	1.14125e-22	3.68168e-18	0.299	0.167	13
PSME1	0.347534	2.03291e-22	6.55817e-18	0.764	0.664	13
TMEM123	0.401436	5.14467e-21	1.65967e-16	0.415	0.273	13
CD2	0.318359	2.07823e-20	6.70437e-16	0.801	0.676	13
COTL1	0.333081	5.37716e-20	1.73467e-15	0.662	0.526	13
CHMP5	0.350069	6.49146e-19	2.09414e-14	0.262	0.149	13
RGS1	0.30511	2.90273e-15	9.3642e-11	0.767	0.645	13
APOL6	0.287422	9.13618e-15	2.94733e-10	0.267	0.16	13
GSDMD	0.287833	1.1756e-14	3.79248e-10	0.305	0.194	13
ALOX5AP	0.397769	3.03496e-14	9.79077e-10	0.599	0.483	13
S100A11	0.267402	1.06353e-12	3.43096e-08	0.667	0.573	13
GIMAP7	0.352688	1.69441e-12	5.46617e-08	0.407	0.296	13
RARRES3	0.284048	3.06418e-12	9.88506e-08	0.662	0.574	13
IDH2	0.266789	3.08312e-12	9.94615e-08	0.375	0.264	13
GSTK1	0.25639	1.29379e-11	4.17375e-07	0.564	0.47	13
CHST12	0.28787	4.53115e-11	1.46175e-06	0.339	0.239	13
APOBEC3G	0.277649	1.83679e-07	0.00592548	0.397	0.314	13
GPX3	3.96304	0	0	0.907	0.041	14
MT1G	3.70235	0	0	0.884	0.036	14
ALDOB	3.31832	0	0	0.843	0.017	14
PDZK1IP1	2.91037	0	0	0.895	0.029	14
GATM	2.88983	0	0	0.854	0.016	14
MIOX	2.68829	0	0	0.832	0.014	14
MT1H	2.62659	0	0	0.802	0.011	14
APOE	2.6127	0	0	0.889	0.198	14
CRYAB	2.54179	0	0	0.893	0.031	14
HBB	2.51159	0	0	0.848	0.113	14
HBA2	2.46237	0	0	0.758	0.07	14
FABP1	2.41934	0	0	0.775	0.049	14
CYB5A	2.36569	0	0	0.936	0.112	14
FXYD2	2.29335	0	0	0.829	0.035	14
NAT8	2.27548	0	0	0.791	0.009	14
CXCL14	2.21638	0	0	0.822	0.014	14
BBOX1	2.20893	0	0	0.793	0.007	14
GSTA1	2.12482	0	0	0.783	0.01	14
UGT2B7	2.11777	0	0	0.768	0.006	14
HBA1	2.03865	0	0	0.424	0.029	14
PCK1	2.03065	0	0	0.731	0.007	14
MT1X	2.00121	0	0	0.886	0.186	14
ADIRF	1.98934	0	0	0.824	0.043	14
SMIM24	1.95949	0	0	0.77	0.009	14
HPD	1.95687	0	0	0.745	0.006	14
MT1F	1.93829	0	0	0.816	0.087	14
RBP5	1.93193	0	0	0.783	0.01	14
SUCLG1	1.88923	0	0	0.824	0.133	14
PRAP1	1.8766	0	0	0.75	0.015	14
ASS1	1.84726	0	0	0.758	0.015	14
SPP1	1.82966	0	0	0.797	0.06	14
GLYAT	1.80128	0	0	0.736	0.006	14
GSTA2	1.77157	0	0	0.613	0.007	14
ECHS1	1.76342	0	0	0.811	0.132	14
MT1E	1.73216	0	0	0.816	0.098	14
HMGCS2	1.73049	0	0	0.61	0.003	14
MGST1	1.72672	0	0	0.781	0.031	14
APOM	1.72088	0	0	0.708	0.013	14
ACAT1	1.69545	0	0	0.766	0.068	14
LGALS2	1.66262	0	0	0.717	0.012	14
ACAA2	1.63976	0	0	0.768	0.118	14
HRSP12	1.63565	0	0	0.688	0.026	14
ACAA1	1.61419	0	0	0.752	0.111	14
BHMT	1.60944	0	0	0.695	0.006	14
MTRNR2L8	1.5836	0	0	0.636	0.074	14
PEPD	1.58199	0	0	0.733	0.09	14
CRYL1	1.5789	0	0	0.718	0.045	14
FBP1	1.575	0	0	0.718	0.051	14
CMBL	1.5714	0	0	0.701	0.01	14
TMEM176A	1.56348	0	0	0.693	0.021	14
DPEP1	1.53408	0	0	0.606	0.007	14
KHK	1.5331	0	0	0.69	0.015	14
TMEM176B	1.51879	0	0	0.683	0.024	14
SEPP1	1.51829	0	0	0.69	0.028	14
ALB	1.50964	0	0	0.627	0.006	14
ACADM	1.50081	0	0	0.697	0.065	14
TMEM27	1.46217	0	0	0.602	0.005	14
DCXR	1.43463	0	0	0.779	0.193	14
DHRS4L2	1.42531	0	0	0.654	0.058	14
HSPA6	1.41279	0	0	0.526	0.049	14
ANGPTL4	1.40203	0	0	0.365	0.014	14
AKR1A1	1.39162	0	0	0.761	0.115	14
DAB2	1.37544	0	0	0.608	0.021	14
C11orf54	1.367	0	0	0.526	0.026	14
PDZK1	1.34622	0	0	0.572	0.004	14
ADI1	1.3041	0	0	0.734	0.128	14
SLC3A1	1.2706	0	0	0.54	0.006	14
SAT2	1.26425	0	0	0.713	0.126	14
CD24	1.26375	0	0	0.435	0.038	14
ATOX1	1.25169	0	0	0.727	0.125	14
QPRT	1.24268	0	0	0.59	0.016	14
GCSH	1.23061	0	0	0.617	0.039	14
SLC22A6	1.22704	0	0	0.542	0.003	14
PDK4	1.22406	0	0	0.414	0.011	14
MSRA	1.21549	0	0	0.601	0.043	14
GLYATL1	1.2047	0	0	0.517	0.002	14
PTGR1	1.20236	0	0	0.569	0.007	14
ALDH2	1.19662	0	0	0.59	0.034	14
NQO2	1.19489	0	0	0.617	0.047	14
SLC7A7	1.17337	0	0	0.545	0.012	14
BHMT2	1.17041	0	0	0.563	0.003	14
PCBD1	1.16362	0	0	0.601	0.069	14
AZGP1	1.16249	0	0	0.544	0.005	14
SERPINA1	1.12867	0	0	0.56	0.081	14
HAO2	1.12732	0	0	0.517	0.002	14
BDH2	1.12566	0	0	0.579	0.039	14
PHYH	1.10733	0	0	0.586	0.049	14
AK4	1.09521	0	0	0.455	0.007	14
ALDH6A1	1.05846	0	0	0.44	0.019	14
DEFB1	1.05558	0	0	0.36	0.016	14
QDPR	1.05311	0	0	0.561	0.053	14
PRDX3	1.03217	0	0	0.61	0.106	14
ATP1B1	1.02427	0	0	0.542	0.058	14
FOLR1	1.02264	0	0	0.48	0.009	14
NGFRAP1	1.01731	0	0	0.579	0.054	14
MSRB1	1.01642	0	0	0.504	0.032	14
ACSM2B	1.01415	0	0	0.36	0.003	14
BNIP3	1.00423	0	0	0.506	0.063	14
HIBCH	1.00306	0	0	0.538	0.051	14
AKR7A2	0.989084	0	0	0.608	0.1	14
PRODH2	0.987454	0	0	0.426	0.003	14
GAMT	0.978677	0	0	0.528	0.037	14
DDC	0.968205	0	0	0.422	0.004	14
AMN	0.967826	0	0	0.471	0.007	14
CYSTM1	0.958137	0	0	0.619	0.107	14
CAT	0.957826	0	0	0.547	0.085	14
PGRMC1	0.951007	0	0	0.51	0.056	14
AGXT2	0.944181	0	0	0.431	0.002	14
S100A1	0.933974	0	0	0.358	0.003	14
SLC6A13	0.932101	0	0	0.439	0.003	14
AKR7A3	0.924021	0	0	0.446	0.004	14
ACOT13	0.921689	0	0	0.497	0.043	14
COA3	0.920989	0	0	0.59	0.095	14
FAM213A	0.920333	0	0	0.496	0.017	14
NUPR1	0.920067	0	0	0.506	0.049	14
PCSK1N	0.910353	0	0	0.417	0.023	14
AKR1C3	0.905228	0	0	0.472	0.049	14
HGD	0.899121	0	0	0.401	0.003	14
CTXN3	0.892346	0	0	0.38	0.001	14
ALDH1A1	0.890322	0	0	0.369	0.014	14
PBLD	0.880461	0	0	0.419	0.006	14
SORD	0.87599	0	0	0.38	0.013	14
CYP17A1	0.866276	0	0	0.399	0.001	14
PPP1R16A	0.84663	0	0	0.451	0.018	14
ECI2	0.843256	0	0	0.504	0.072	14
HSD17B14	0.841376	0	0	0.399	0.007	14
CISD1	0.841347	0	0	0.478	0.065	14
PSAT1	0.841015	0	0	0.398	0.012	14
FAM151A	0.840568	0	0	0.373	0.002	14
SLC22A8	0.839889	0	0	0.387	0.002	14
ASPDH	0.836065	0	0	0.392	0.002	14
CALD1	0.834295	0	0	0.333	0.019	14
MORN2	0.833695	0	0	0.424	0.016	14
DPYS	0.827211	0	0	0.326	0.002	14
RAB11FIP3	0.824889	0	0	0.374	0.005	14
AGMAT	0.824752	0	0	0.387	0.012	14
PAH	0.815865	0	0	0.31	0.003	14
SLC16A9	0.809616	0	0	0.275	0.002	14
SHMT1	0.803469	0	0	0.376	0.016	14
CAPN3	0.789639	0	0	0.392	0.007	14
TSPAN1	0.786445	0	0	0.387	0.014	14
ISOC2	0.783884	0	0	0.455	0.055	14
NIT2	0.783036	0	0	0.485	0.064	14
BPHL	0.780087	0	0	0.342	0.013	14
AIG1	0.768511	0	0	0.435	0.029	14
CRYZ	0.762576	0	0	0.355	0.029	14
HADH	0.749097	0	0	0.41	0.033	14
SLC5A12	0.748975	0	0	0.314	0.002	14
CUBN	0.746835	0	0	0.296	0.006	14
WFDC2	0.746767	0	0	0.396	0.032	14
DHRS4-AS1	0.743537	0	0	0.376	0.02	14
FAHD1	0.742354	0	0	0.439	0.029	14
CRYM	0.73548	0	0	0.353	0.003	14
LGMN	0.733122	0	0	0.376	0.022	14
RBP4	0.729726	0	0	0.319	0.007	14
GPD1	0.728976	0	0	0.351	0.004	14
ACMSD	0.728335	0	0	0.324	0.002	14
FMO1	0.726892	0	0	0.314	0.002	14
AQP1	0.726737	0	0	0.36	0.012	14
MAOA	0.722389	0	0	0.36	0.005	14
TINAG	0.720445	0	0	0.339	0.002	14
CLDN10	0.713753	0	0	0.364	0.004	14
FAM195A	0.709102	0	0	0.38	0.039	14
NPR3	0.694781	0	0	0.296	0.002	14
CA2	0.691226	0	0	0.253	0.015	14
CYP4A11	0.686496	0	0	0.333	0.001	14
ECHDC3	0.680623	0	0	0.278	0.003	14
FABP3	0.678745	0	0	0.301	0.004	14
FAH	0.677192	0	0	0.36	0.022	14
PXMP2	0.676727	0	0	0.328	0.019	14
ANPEP	0.673243	0	0	0.269	0.007	14
RNF186	0.65487	0	0	0.33	0.002	14
TMEM174	0.648386	0	0	0.266	0.001	14
SLC7A9	0.644133	0	0	0.283	0.001	14
RP11-397G17.1	0.639959	0	0	0.275	0.001	14
CNN3	0.634832	0	0	0.253	0.014	14
MCCD1	0.6319	0	0	0.307	0.001	14
SLC2A9	0.627135	0	0	0.301	0.003	14
GGACT	0.619885	0	0	0.323	0.026	14
LINC01510	0.617607	0	0	0.287	0.001	14
PHGDH	0.607017	0	0	0.296	0.007	14
AP1M2	0.606797	0	0	0.307	0.004	14
TMEM37	0.60565	0	0	0.283	0.004	14
LYPLAL1	0.602672	0	0	0.323	0.028	14
CYP4F2	0.59781	0	0	0.264	0.001	14
LACTB2	0.591446	0	0	0.317	0.023	14
HNMT	0.590969	0	0	0.296	0.012	14
DAO	0.582486	0	0	0.275	0.001	14
IMPA2	0.581527	0	0	0.285	0.007	14
ACY3	0.58013	0	0	0.287	0.003	14
CLDN2	0.574029	0	0	0.266	0.002	14
SLC27A2	0.57305	0	0	0.266	0.02	14
PCK2	0.569195	0	0	0.278	0.021	14
TST	0.558633	0	0	0.28	0.007	14
MACROD1	0.557627	0	0	0.287	0.011	14
RENBP	0.552008	0	0	0.267	0.021	14
GGH	0.5474	0	0	0.278	0.012	14
PKIG	0.541464	0	0	0.26	0.012	14
MSRB2	0.540667	0	0	0.335	0.025	14
SLC37A4	0.526206	0	0	0.287	0.014	14
LINC00671	0.504681	0	0	0.264	0.001	14
FHIT	0.48556	0	0	0.264	0.016	14
HSPB1	1.37134	1.46439e-307	4.72412e-303	0.891	0.301	14
S100A13	0.640601	1.27761e-305	4.12157e-301	0.358	0.038	14
PEBP1	1.70574	1.34875e-302	4.35107e-298	0.913	0.386	14
ETFB	1.33696	6.09056e-301	1.96482e-296	0.759	0.192	14
ACADS	0.5786	3.59992e-298	1.16133e-293	0.33	0.033	14
CST3	1.2216	1.00544e-294	3.24354e-290	0.788	0.198	14
MGST2	0.542905	1.50803e-294	4.8649e-290	0.319	0.031	14
FTL	1.91867	1.53957e-292	4.96665e-288	0.996	0.966	14
HSDL2	0.492217	2.31456e-290	7.46678e-286	0.292	0.027	14
ASAH1	1.03	1.91604e-289	6.18115e-285	0.642	0.121	14
GNG11	0.39573	4.95398e-284	1.59815e-279	0.262	0.022	14
EPHX2	0.519162	1.66587e-279	5.37411e-275	0.294	0.028	14
PLIN2	1.35259	2.05685e-279	6.63539e-275	0.809	0.232	14
MTRNR2L12	0.915941	2.77957e-279	8.96688e-275	0.501	0.079	14
CTSH	0.79469	8.20117e-275	2.6457e-270	0.519	0.083	14
BLVRB	0.768918	2.31467e-270	7.46712e-266	0.444	0.063	14
HMGCL	0.543309	1.3321e-268	4.29735e-264	0.333	0.037	14
TCEAL4	0.632357	1.08959e-266	3.51502e-262	0.342	0.039	14
DNPH1	1.08538	4.17913e-263	1.34819e-258	0.715	0.169	14
NDUFC1	1.06843	2.09793e-255	6.76792e-251	0.672	0.146	14
LAMTOR5	1.28539	3.51366e-253	1.13351e-248	0.848	0.318	14
HDHD3	0.537338	1.29573e-250	4.18003e-246	0.332	0.039	14
AHCY	0.549558	8.7425e-247	2.82033e-242	0.326	0.038	14
GRHPR	0.815323	1.53095e-238	4.93886e-234	0.52	0.094	14
SH3YL1	0.738045	1.34067e-234	4.32501e-230	0.412	0.062	14
FCGRT	0.713891	4.12781e-233	1.33163e-228	0.455	0.073	14
ARL2	0.8282	2.06377e-232	6.65771e-228	0.508	0.091	14
CNDP2	0.825062	1.35643e-230	4.37584e-226	0.515	0.095	14
AK2	0.773865	1.34157e-229	4.32789e-225	0.51	0.092	14
ACOT7	0.503953	8.9283e-228	2.88027e-223	0.33	0.041	14
TPM1	0.823922	4.12872e-223	1.33193e-218	0.339	0.045	14
UQCRQ	1.29705	1.54036e-221	4.96921e-217	0.859	0.388	14
CLU	1.12188	2.89078e-221	9.32566e-217	0.403	0.062	14
ECH1	1.18988	1.16523e-218	3.75904e-214	0.783	0.268	14
FUOM	0.627138	5.28228e-213	1.70406e-208	0.373	0.055	14
HSPA1B	0.933844	1.59917e-208	5.15891e-204	0.572	0.135	14
CHCHD10	1.07466	7.35636e-208	2.37316e-203	0.708	0.205	14
CETN2	0.581699	4.96375e-207	1.60131e-202	0.371	0.055	14
HSPA1A	1.14145	7.97455e-205	2.57259e-200	0.693	0.206	14
NPC2	1.03495	1.32344e-201	4.26943e-197	0.749	0.238	14
MT2A	1.46238	1.21762e-200	3.92805e-196	0.927	0.428	14
15-Sep	0.485344	4.88891e-200	1.57716e-195	0.367	0.055	14
MGST3	1.03265	1.10045e-198	3.55006e-194	0.749	0.24	14
G0S2	0.551385	2.05976e-197	6.6448e-193	0.262	0.031	14
AIFM1	0.575265	9.30801e-197	3.00276e-192	0.26	0.031	14
DNAJB4	0.554359	1.96692e-195	6.34528e-191	0.314	0.043	14
SLC25A1	0.448021	3.45044e-193	1.11311e-188	0.307	0.041	14
ATPIF1	1.16839	5.71854e-187	1.8448e-182	0.843	0.413	14
CES2	0.528765	7.54287e-185	2.43333e-180	0.26	0.032	14
COX7C	0.982192	2.32639e-184	7.50492e-180	0.939	0.794	14
ARL3	0.511673	1.13031e-183	3.64638e-179	0.351	0.055	14
SLC22A18	0.536729	1.58999e-181	5.1293e-177	0.266	0.034	14
MPC2	0.956165	6.43561e-181	2.07613e-176	0.738	0.242	14
PRDX1	1.05118	2.14443e-177	6.91793e-173	0.847	0.376	14
LDHB	1.18347	3.52278e-177	1.13645e-172	0.884	0.546	14
NDUFV1	0.787567	4.87985e-177	1.57424e-172	0.585	0.144	14
HADHB	0.768434	1.04576e-176	3.37361e-172	0.529	0.121	14
ATP5G1	0.85156	1.68404e-174	5.43271e-170	0.658	0.186	14
MT-ND4	0.94068	9.39033e-170	3.02932e-165	0.959	0.983	14
HINT2	0.674678	2.94364e-169	9.49619e-165	0.537	0.126	14
TMEM141	0.608563	8.35183e-169	2.6943e-164	0.455	0.093	14
MT-CO3	1.00627	1.82053e-168	5.87303e-164	0.959	0.989	14
ATP5J	1.04461	2.16913e-167	6.99763e-163	0.809	0.373	14
TIMM13	0.738693	3.32344e-164	1.07214e-159	0.567	0.143	14
SDHC	0.842537	7.77569e-163	2.50844e-158	0.661	0.198	14
AAMDC	0.435386	1.5188e-162	4.89966e-158	0.255	0.034	14
SCRN2	0.472869	2.28964e-162	7.38639e-158	0.332	0.055	14
COX5B	1.01176	1.08748e-161	3.50822e-157	0.872	0.521	14
HSD17B8	0.416343	8.94613e-161	2.88602e-156	0.267	0.038	14
MRPL40	0.570905	3.29726e-159	1.06369e-154	0.412	0.081	14
PSMB5	0.627048	2.59525e-155	8.37228e-151	0.444	0.095	14
STX7	0.444401	8.45338e-155	2.72706e-150	0.28	0.042	14
IGFBP7	0.746403	1.39025e-153	4.48495e-149	0.581	0.149	14
PLA2G16	0.697422	3.52244e-153	1.13634e-148	0.595	0.158	14
MT-ATP6	0.902872	5.39839e-153	1.74152e-148	0.952	0.978	14
PRDX5	0.967453	2.5781e-151	8.31696e-147	0.804	0.372	14
07-Sep	0.410223	9.17061e-151	2.95844e-146	0.476	0.103	14
ETFA	0.731512	4.3259e-148	1.39553e-143	0.554	0.146	14
MYL6B	0.475161	1.90283e-147	6.13853e-143	0.266	0.04	14
MTCH2	0.62396	3.48468e-146	1.12416e-141	0.412	0.088	14
HAGH	0.699037	3.70693e-146	1.19586e-141	0.497	0.122	14
TMEM205	0.533361	8.37421e-146	2.70152e-141	0.383	0.076	14
HSPE1	0.945032	6.43688e-145	2.07654e-140	0.854	0.478	14
RNF181	0.77328	7.1721e-144	2.31372e-139	0.645	0.197	14
SLPI	0.436157	1.08493e-142	3.49997e-138	0.301	0.051	14
IGFBP4	0.453037	2.29357e-142	7.39907e-138	0.251	0.037	14
RPS27L	0.912393	6.20267e-142	2.00098e-137	0.863	0.425	14
MPST	0.597927	1.52623e-141	4.92362e-137	0.365	0.072	14
HSBP1	0.652056	7.34371e-140	2.36908e-135	0.533	0.139	14
HSPD1	0.804395	1.19511e-139	3.85541e-135	0.759	0.294	14
MT-ND4L	0.849381	5.06164e-139	1.63288e-134	0.74	0.273	14
TPMT	0.535633	4.44509e-137	1.43399e-132	0.312	0.056	14
SLIRP	0.745693	5.9102e-137	1.90663e-132	0.602	0.177	14
MAP3K13	0.514517	1.73944e-136	5.61144e-132	0.337	0.063	14
MTHFS	0.563028	7.47258e-136	2.41065e-131	0.294	0.051	14
MT-ATP8	0.367766	1.62184e-135	5.23207e-131	0.257	0.04	14
DECR1	0.639447	3.13903e-135	1.01265e-130	0.549	0.148	14
BEST1	0.387656	4.19227e-132	1.35243e-127	0.267	0.044	14
KIF22	0.395827	5.92604e-132	1.91174e-127	0.305	0.055	14
NDUFV3	0.463929	1.03328e-131	3.33337e-127	0.321	0.06	14
FTH1	0.609988	2.51774e-131	8.12223e-127	1	0.982	14
TXNDC17	0.69313	7.59636e-129	2.45059e-124	0.542	0.153	14
DHRS4	0.483102	8.00515e-129	2.58246e-124	0.267	0.045	14
MRPL27	0.501132	4.4568e-128	1.43776e-123	0.422	0.098	14
DSTN	0.814889	1.91097e-127	6.1648e-123	0.722	0.259	14
CFDP1	0.630714	2.51715e-127	8.12034e-123	0.485	0.126	14
DYNLT1	0.687355	4.03054e-125	1.30025e-120	0.629	0.2	14
ITM2B	0.873779	7.80404e-125	2.51758e-120	0.925	0.767	14
ATP5G3	0.905639	1.93193e-124	6.23241e-120	0.827	0.427	14
DDT	0.751721	5.61733e-124	1.81215e-119	0.711	0.259	14
MT-ND3	0.710217	1.4684e-122	4.73707e-118	0.932	0.939	14
ESD	0.674525	8.87251e-122	2.86227e-117	0.524	0.148	14
PPA2	0.495903	1.47699e-120	4.76475e-116	0.38	0.085	14
MT-CO2	0.626075	2.0973e-120	6.76589e-116	0.947	0.989	14
NENF	0.625764	9.15411e-120	2.95312e-115	0.519	0.146	14
GPX4	0.891437	6.34137e-119	2.04573e-114	0.845	0.453	14
OCIAD2	0.840048	6.69076e-119	2.15844e-114	0.763	0.34	14
PHPT1	0.690917	3.47696e-118	1.12167e-113	0.665	0.233	14
PMM1	0.454813	5.63285e-118	1.81716e-113	0.283	0.053	14
NDUFAF3	0.695784	2.74403e-117	8.85223e-113	0.602	0.196	14
MDH1	0.799118	3.09123e-117	9.97232e-113	0.595	0.191	14
CBR1	0.519126	5.86052e-117	1.8906e-112	0.28	0.053	14
TXN	0.900162	9.02276e-117	2.91074e-112	0.824	0.428	14
ATP6V1F	0.788633	2.47205e-116	7.97482e-112	0.74	0.331	14
KRT8	0.48855	1.06144e-115	3.42421e-111	0.362	0.08	14
NDUFB2	0.838641	2.18497e-115	7.04871e-111	0.807	0.439	14
PRDX6	0.761624	6.42722e-115	2.07342e-110	0.736	0.29	14
ST13	0.833073	8.42467e-115	2.7178e-110	0.758	0.33	14
MT-CO1	0.543746	8.9017e-115	2.87169e-110	0.98	0.99	14
NDUFS4	0.5582	9.18355e-114	2.96261e-109	0.485	0.134	14
ACADVL	0.651393	4.11009e-113	1.32591e-108	0.544	0.164	14
MT-CYB	0.660247	6.80969e-112	2.19681e-107	0.936	0.971	14
MT-ND1	0.706274	3.82987e-111	1.23552e-106	0.934	0.955	14
NAPRT	0.330465	5.73986e-111	1.85168e-106	0.257	0.046	14
SERPINB6	0.385166	6.88972e-111	2.22262e-106	0.305	0.062	14
UQCR10	0.778804	8.72512e-111	2.81472e-106	0.804	0.404	14
USMG5	0.839056	1.09978e-110	3.54789e-106	0.824	0.414	14
KRT18	0.60934	4.20509e-110	1.35656e-105	0.353	0.081	14
LAMP2	0.471924	1.38808e-108	4.47793e-104	0.34	0.076	14
DBI	0.837298	2.60224e-108	8.39483e-104	0.824	0.464	14
UQCC3	0.294584	5.68606e-108	1.83432e-103	0.292	0.058	14
ANXA4	0.541815	2.70677e-107	8.73206e-103	0.339	0.076	14
GLRX	0.687251	4.58166e-106	1.47804e-101	0.656	0.234	14
NDUFA2	0.730928	8.67717e-106	2.79926e-101	0.704	0.284	14
ADH5	0.571379	1.14348e-105	3.68887e-101	0.435	0.119	14
MRPS35	0.411286	1.8028e-105	5.81584e-101	0.326	0.071	14
MOCS2	0.442059	1.82655e-105	5.89244e-101	0.257	0.048	14
SOD1	0.743431	5.33431e-104	1.72085e-99	0.873	0.592	14
COX14	0.64702	9.1491e-104	2.9515e-99	0.665	0.251	14
HMGN3	0.608928	8.22794e-102	2.65433e-97	0.661	0.238	14
TPI1	0.776137	2.01697e-101	6.50674e-97	0.891	0.541	14
ATP5B	0.748987	3.04129e-101	9.81119e-97	0.784	0.373	14
TMEM256	0.655761	3.42589e-101	1.10519e-96	0.542	0.172	14
CAMTA1	0.572251	3.5708e-99	1.15194e-94	0.474	0.139	14
AC090498.1	0.715704	3.77617e-99	1.21819e-94	0.752	0.343	14
CISD3	0.594428	1.62155e-98	5.23112e-94	0.428	0.118	14
MRPS25	0.357669	1.80719e-98	5.82998e-94	0.271	0.055	14
MRPS23	0.393431	1.38944e-97	4.48233e-93	0.301	0.066	14
PRDX2	0.735284	2.32957e-97	7.5152e-93	0.742	0.315	14
MIF	1.02025	7.78128e-97	2.51024e-92	0.77	0.351	14
MRPS33	0.454255	1.4303e-96	4.61416e-92	0.419	0.114	14
01-Sep	0.327785	5.91255e-96	1.90739e-91	0.269	0.055	14
MRPL34	0.474188	7.20713e-96	2.32502e-91	0.483	0.143	14
BEX2	0.366684	9.23448e-96	2.97904e-91	0.253	0.05	14
RHOB	0.774769	5.98137e-95	1.92959e-90	0.422	0.123	14
TSC22D1	0.442878	1.12808e-94	3.6392e-90	0.266	0.055	14
TIMM10	0.469316	1.36555e-94	4.40527e-90	0.355	0.088	14
PHB	0.619595	3.49763e-94	1.12834e-89	0.545	0.18	14
ECHDC1	0.390241	3.63326e-94	1.17209e-89	0.365	0.093	14
NDUFA4	0.73997	1.38819e-93	4.47831e-89	0.879	0.63	14
ATP5I	0.807188	3.37139e-93	1.08761e-88	0.784	0.401	14
GCHFR	0.543905	7.29816e-92	2.35438e-87	0.497	0.156	14
NDUFAB1	0.62247	2.1959e-91	7.08398e-87	0.594	0.21	14
NDUFS2	0.467702	7.74293e-91	2.49787e-86	0.364	0.095	14
CD59	0.525967	3.8439e-90	1.24004e-85	0.451	0.136	14
TM7SF3	0.429865	5.71913e-90	1.84499e-85	0.282	0.063	14
SAT1	0.621726	1.45332e-89	4.68842e-85	0.884	0.648	14
HINT1	0.647945	3.01895e-88	9.73914e-84	0.904	0.74	14
TMEM261	0.44483	3.96091e-88	1.27779e-83	0.424	0.122	14
MT-ND5	0.590299	8.35205e-88	2.69437e-83	0.898	0.769	14
SCOC	0.362501	1.54633e-87	4.98847e-83	0.266	0.058	14
TIMM8B	0.542107	2.33877e-87	7.54488e-83	0.455	0.14	14
PTMS	0.473941	2.9055e-87	9.37313e-83	0.51	0.16	14
RTN4	0.690959	3.52135e-86	1.13599e-81	0.679	0.289	14
ATP6V1D	0.449665	7.02875e-86	2.26748e-81	0.401	0.113	14
COX7B	0.703824	1.78494e-85	5.75823e-81	0.807	0.476	14
FIS1	0.62368	3.58926e-85	1.1579e-80	0.676	0.288	14
HSD17B10	0.472677	6.50982e-85	2.10007e-80	0.519	0.172	14
ALDH9A1	0.438458	9.07866e-85	2.92878e-80	0.358	0.096	14
KIAA1191	0.331785	1.43144e-84	4.61783e-80	0.26	0.057	14
ATP5J2	0.685614	1.43171e-84	4.6187e-80	0.774	0.396	14
REXO2	0.515084	2.96286e-84	9.55818e-80	0.419	0.125	14
NDUFB6	0.497081	9.39159e-84	3.02973e-79	0.499	0.165	14
LSM3	0.629651	3.03532e-83	9.79195e-79	0.624	0.259	14
GPX1	0.609848	3.26876e-83	1.0545e-78	0.715	0.314	14
UBB	0.514626	3.51096e-83	1.13263e-78	0.927	0.875	14
LAPTM4A	0.643857	6.31219e-83	2.03631e-78	0.631	0.249	14
CLTA	0.551672	6.89457e-83	2.22419e-78	0.594	0.223	14
SPINT2	0.496525	1.11801e-82	3.60669e-78	0.301	0.074	14
CTSB	0.607493	1.95634e-82	6.31115e-78	0.52	0.178	14
ZSWIM7	0.410276	3.05772e-82	9.86422e-78	0.301	0.074	14
ANAPC13	0.386294	1.64208e-81	5.29735e-77	0.308	0.077	14
LYRM1	0.333721	5.84942e-81	1.88702e-76	0.275	0.064	14
NDUFB10	0.652786	6.75398e-81	2.17883e-76	0.686	0.3	14
ATP5A1	0.645434	8.05247e-81	2.59773e-76	0.715	0.331	14
GAPDH	0.516463	8.19406e-81	2.6434e-76	0.98	0.919	14
MRPS18B	0.357542	1.23232e-80	3.97545e-76	0.335	0.089	14
GLS	0.500109	2.25473e-80	7.27375e-76	0.394	0.117	14
POLDIP2	0.294244	6.14497e-80	1.98237e-75	0.273	0.064	14
UQCRB	0.56604	6.86045e-80	2.21318e-75	0.907	0.809	14
COX20	0.50559	7.73553e-80	2.49548e-75	0.48	0.159	14
UQCRC1	0.437559	1.23428e-79	3.98178e-75	0.417	0.126	14
C14orf2	0.675122	2.65375e-79	8.56099e-75	0.811	0.449	14
CYC1	0.543974	6.94107e-79	2.23919e-74	0.481	0.164	14
MRPL57	0.525631	2.72098e-78	8.77787e-74	0.599	0.23	14
MT-ND2	0.464321	3.33245e-77	1.07505e-72	0.943	0.983	14
TCEAL8	0.473998	3.74016e-77	1.20657e-72	0.337	0.093	14
CTSL	0.365738	4.21577e-77	1.36001e-72	0.271	0.065	14
NDUFS8	0.546103	6.57823e-76	2.12214e-71	0.594	0.238	14
MMP24-AS1	0.430526	1.28014e-75	4.12975e-71	0.383	0.114	14
SNX5	0.457934	6.65936e-75	2.14831e-70	0.376	0.112	14
GHITM	0.569335	1.10348e-74	3.55984e-70	0.715	0.322	14
NDUFB7	0.574448	4.61553e-74	1.48897e-69	0.704	0.321	14
COA4	0.431412	2.62341e-73	8.46313e-69	0.339	0.097	14
SDHD	0.519932	2.67308e-71	8.62334e-67	0.444	0.15	14
ZSCAN16-AS1	0.341296	6.3625e-71	2.05254e-66	0.266	0.067	14
MTIF3	0.453573	7.86437e-71	2.53704e-66	0.376	0.116	14
NDUFA10	0.449228	8.13105e-71	2.62308e-66	0.428	0.14	14
SNHG8	0.600213	4.0369e-70	1.3023e-65	0.706	0.334	14
ATP6V1E1	0.501882	4.95541e-70	1.59862e-65	0.474	0.167	14
MRPL51	0.518629	8.12103e-70	2.61985e-65	0.586	0.233	14
LAMTOR2	0.508071	2.3518e-69	7.58691e-65	0.481	0.172	14
UQCRFS1	0.564704	3.43846e-69	1.10925e-64	0.627	0.269	14
NDUFB4	0.636902	4.1958e-69	1.35357e-64	0.704	0.339	14
CHMP2A	0.511095	1.67024e-68	5.38821e-64	0.613	0.252	14
GADD45A	0.427494	1.96206e-68	6.32961e-64	0.374	0.116	14
DDAH2	0.359454	2.8552e-68	9.21087e-64	0.255	0.063	14
ZNHIT1	0.547029	3.00587e-68	9.69693e-64	0.595	0.245	14
SMS	0.464136	3.48213e-68	1.12334e-63	0.403	0.13	14
RAB1A	0.453921	3.71609e-68	1.19881e-63	0.463	0.161	14
GSTO1	0.506747	3.97696e-68	1.28297e-63	0.554	0.219	14
STOML2	0.427413	4.10067e-68	1.32288e-63	0.403	0.131	14
FKBP2	0.583706	9.96844e-68	3.21582e-63	0.508	0.193	14
POLR2I	0.416845	5.07906e-67	1.6385e-62	0.433	0.147	14
SPATS2L	0.331083	2.02583e-66	6.53531e-62	0.264	0.068	14
LINC00998	0.434519	2.92801e-66	9.44576e-62	0.316	0.092	14
ATP5C1	0.619985	4.2337e-66	1.36579e-61	0.642	0.288	14
FAM200B	0.412754	7.67823e-66	2.477e-61	0.324	0.095	14
SURF1	0.371798	1.33816e-65	4.3169e-61	0.41	0.136	14
NDUFS7	0.482598	1.68333e-65	5.43042e-61	0.586	0.248	14
NDUFA8	0.339931	3.13561e-65	1.01155e-60	0.323	0.094	14
UQCC2	0.341792	4.67158e-65	1.50705e-60	0.324	0.094	14
ACO2	0.374848	6.14794e-65	1.98333e-60	0.316	0.091	14
NDUFS3	0.409001	3.10033e-64	1.00017e-59	0.415	0.14	14
GTF2H5	0.432329	3.96839e-64	1.2802e-59	0.394	0.13	14
PNKD	0.341618	5.20841e-64	1.68023e-59	0.369	0.116	14
MRPS26	0.324248	3.35375e-63	1.08192e-58	0.33	0.098	14
MRPS16	0.31455	1.95958e-62	6.32162e-58	0.335	0.101	14
MRPL24	0.284208	3.52774e-62	1.13805e-57	0.26	0.069	14
COX5A	0.596751	9.87091e-62	3.18436e-57	0.683	0.331	14
SDHB	0.4637	1.06172e-61	3.4251e-57	0.389	0.131	14
MGMT	0.362501	1.78158e-61	5.74738e-57	0.376	0.122	14
SLC25A5	0.701353	4.24392e-61	1.36909e-56	0.763	0.443	14
NDRG1	0.458771	2.51822e-60	8.12379e-56	0.301	0.09	14
BEX4	0.306527	5.3039e-60	1.71104e-55	0.262	0.072	14
NDUFS6	0.532127	2.5735e-59	8.30212e-55	0.624	0.286	14
MRPS21	0.452712	5.32117e-59	1.71661e-54	0.604	0.26	14
DUSP23	0.538106	2.02248e-58	6.52453e-54	0.314	0.097	14
PIN4	0.359912	3.01506e-58	9.72657e-54	0.351	0.114	14
MRPL13	0.325705	1.30905e-57	4.223e-53	0.296	0.089	14
NDUFB3	0.513814	1.65962e-57	5.35393e-53	0.501	0.202	14
RDX	0.352651	3.09554e-57	9.9862e-53	0.253	0.07	14
RNF5	0.429534	7.14335e-57	2.30445e-52	0.369	0.124	14
SERF2	0.387646	1.24067e-56	4.0024e-52	0.938	0.901	14
IER3IP1	0.345869	2.71754e-56	8.76679e-52	0.383	0.13	14
COX6A1	0.525364	4.54615e-56	1.46659e-51	0.841	0.557	14
NDUFA5	0.434506	4.69906e-56	1.51592e-51	0.56	0.238	14
ALKBH7	0.414683	1.31871e-55	4.25417e-51	0.463	0.178	14
ZFAND2A	0.353512	1.85523e-55	5.98497e-51	0.312	0.099	14
YWHAE	0.525158	2.60461e-55	8.40246e-51	0.501	0.206	14
NDUFB1	0.626904	2.65822e-55	8.57543e-51	0.624	0.294	14
C1QBP	0.476807	3.4571e-55	1.11526e-50	0.554	0.232	14
HIST1H1C	0.413388	4.59963e-55	1.48384e-50	0.301	0.095	14
ECHDC2	0.291555	4.70318e-55	1.51724e-50	0.266	0.077	14
SUCLG2	0.349748	7.5995e-55	2.4516e-50	0.332	0.108	14
GALNT11	0.340108	9.79273e-55	3.15913e-50	0.255	0.073	14
NDUFA1	0.603961	1.07986e-54	3.48364e-50	0.774	0.453	14
CHCHD1	0.287688	2.7747e-54	8.95117e-50	0.328	0.106	14
CD151	0.413982	3.36689e-54	1.08616e-49	0.273	0.082	14
PPCS	0.341705	4.04008e-54	1.30333e-49	0.399	0.141	14
TNFSF10	0.299666	4.46637e-54	1.44085e-49	0.321	0.102	14
C16orf13	0.408688	2.5277e-53	8.15436e-49	0.481	0.189	14
SLC25A11	0.370187	2.80153e-53	9.03775e-49	0.307	0.098	14
DYNLRB1	0.436784	8.01656e-53	2.58614e-48	0.663	0.314	14
NAA38	0.424515	1.25232e-52	4.03997e-48	0.472	0.187	14
ATP5O	0.513229	9.48925e-52	3.06123e-47	0.754	0.424	14
COX4I1	0.419088	1.36843e-51	4.41456e-47	0.911	0.824	14
CTSD	0.478251	1.50815e-51	4.86528e-47	0.758	0.413	14
AP2S1	0.484049	7.64695e-51	2.46691e-46	0.549	0.239	14
NDUFB5	0.505266	1.13158e-50	3.65047e-46	0.46	0.187	14
BORCS7	0.296007	3.3199e-50	1.071e-45	0.308	0.1	14
ATP5D	0.516194	7.42927e-50	2.39668e-45	0.772	0.473	14
IFITM3	0.558223	8.01697e-50	2.58627e-45	0.41	0.157	14
TMEM147	0.356668	9.40413e-50	3.03377e-45	0.462	0.182	14
METTL9	0.472659	1.22015e-49	3.93622e-45	0.586	0.273	14
SPAG7	0.319298	1.45183e-49	4.68361e-45	0.378	0.137	14
MRPL36	0.313912	2.07288e-49	6.68713e-45	0.292	0.094	14
MRPS15	0.338378	2.9213e-49	9.42411e-45	0.401	0.149	14
SLC3A2	0.464607	3.22443e-49	1.0402e-44	0.551	0.244	14
COMMD1	0.280504	3.90596e-49	1.26006e-44	0.319	0.106	14
BNIP3L	0.460062	6.39818e-49	2.06405e-44	0.362	0.132	14
UQCRH	0.513591	1.4976e-48	4.83126e-44	0.799	0.525	14
MRPL52	0.353104	1.87636e-48	6.05312e-44	0.439	0.17	14
LINC01420	0.300796	2.04793e-48	6.60663e-44	0.414	0.154	14
MRPL43	0.290398	2.51862e-48	8.12507e-44	0.38	0.138	14
TSG101	0.28482	2.79338e-48	9.01144e-44	0.298	0.097	14
SYPL1	0.320517	6.20409e-48	2.00144e-43	0.339	0.119	14
PPA1	0.489492	1.09477e-47	3.53173e-43	0.535	0.239	14
NAA20	0.377152	1.13991e-47	3.67734e-43	0.317	0.108	14
PMVK	0.262767	1.15091e-47	3.71284e-43	0.357	0.126	14
LINC00493	0.363697	2.05162e-47	6.61852e-43	0.538	0.233	14
MRPS36	0.399098	2.53003e-47	8.16188e-43	0.399	0.154	14
MT-ND6	0.304455	3.67175e-47	1.18451e-42	0.333	0.116	14
NBEAL1	0.57167	4.09179e-47	1.32001e-42	0.697	0.38	14
H2AFJ	0.334591	9.8618e-47	3.18142e-42	0.415	0.162	14
GALM	0.368788	1.31936e-45	4.25625e-41	0.405	0.156	14
AURKAIP1	0.397015	1.62664e-45	5.24755e-41	0.597	0.285	14
EIF6	0.407881	1.80833e-45	5.83367e-41	0.462	0.192	14
TCP1	0.359931	2.84402e-45	9.1748e-41	0.48	0.199	14
C4orf3	0.45773	5.30997e-45	1.713e-40	0.75	0.445	14
MRPL55	0.286773	8.25882e-45	2.6643e-40	0.394	0.15	14
COX6B1	0.498758	8.35926e-45	2.6967e-40	0.822	0.577	14
NDUFA6	0.365548	2.32795e-44	7.50996e-40	0.578	0.269	14
HSP90AA1	0.633999	3.50973e-44	1.13224e-39	0.845	0.809	14
CCS	0.286868	6.80526e-44	2.19538e-39	0.253	0.081	14
MRPL41	0.394246	7.90491e-44	2.55012e-39	0.57	0.261	14
FAM96B	0.482136	8.13451e-44	2.62419e-39	0.599	0.29	14
SLC9A3R1	0.323862	2.48471e-43	8.01568e-39	0.446	0.181	14
NDUFV2	0.426008	2.55328e-43	8.23688e-39	0.624	0.307	14
ZNF90	0.361366	2.91152e-43	9.39258e-39	0.419	0.169	14
APOA1BP	0.260223	4.46274e-43	1.43968e-38	0.305	0.106	14
POLR2H	0.261905	4.66128e-43	1.50373e-38	0.258	0.084	14
HDDC2	0.31382	4.77517e-43	1.54047e-38	0.346	0.128	14
GSTP1	0.48996	7.13399e-43	2.30143e-38	0.752	0.437	14
FKBP3	0.271299	1.6092e-42	5.19128e-38	0.339	0.124	14
RHOC	0.333021	2.03015e-42	6.54926e-38	0.594	0.278	14
MRPL21	0.356802	1.18444e-41	3.82101e-37	0.332	0.123	14
C19orf70	0.38348	1.21107e-41	3.90692e-37	0.488	0.216	14
CUEDC2	0.277885	1.9963e-41	6.44005e-37	0.26	0.086	14
GADD45GIP1	0.424956	4.37186e-41	1.41036e-36	0.579	0.282	14
CTSA	0.303562	4.46359e-41	1.43995e-36	0.408	0.164	14
ATP5H	0.413986	4.48021e-41	1.44531e-36	0.636	0.312	14
DNAJB1	0.616552	5.31481e-41	1.71456e-36	0.706	0.51	14
MDH2	0.361118	1.0024e-40	3.23373e-36	0.567	0.27	14
ANAPC11	0.395297	1.03414e-40	3.33612e-36	0.563	0.266	14
DYNLL1	0.40494	1.12869e-40	3.64114e-36	0.774	0.5	14
TBCA	0.476805	1.78858e-40	5.76997e-36	0.702	0.386	14
CCNG1	0.365543	2.39968e-40	7.74138e-36	0.385	0.157	14
PSMB7	0.409769	5.66727e-40	1.82826e-35	0.51	0.235	14
MPC1	0.355473	1.26901e-39	4.09383e-35	0.389	0.159	14
CD63	0.432384	1.44596e-39	4.66467e-35	0.756	0.461	14
COX8A	0.458157	1.57978e-39	5.09638e-35	0.799	0.535	14
MRPL20	0.370145	2.40204e-39	7.74897e-35	0.538	0.259	14
NDUFB8	0.432641	4.48694e-39	1.44749e-34	0.69	0.391	14
VTI1B	0.267616	5.75794e-38	1.85751e-33	0.321	0.121	14
ATP5F1	0.358146	9.82026e-38	3.16802e-33	0.586	0.288	14
COX7A2	0.443167	1.20908e-37	3.9005e-33	0.824	0.616	14
PPDPF	0.482114	2.39097e-37	7.71327e-33	0.85	0.584	14
APLP2	0.323655	2.40802e-37	7.76828e-33	0.317	0.122	14
ROMO1	0.334442	7.05829e-37	2.277e-32	0.492	0.224	14
TRAPPC6A	0.254285	7.47881e-37	2.41266e-32	0.406	0.169	14
POLR2L	0.419837	1.16235e-36	3.74975e-32	0.747	0.443	14
TCEB2	0.470669	1.39002e-36	4.4842e-32	0.815	0.561	14
DNAJC19	0.299779	1.85161e-36	5.97329e-32	0.358	0.145	14
VPS29	0.258943	2.43952e-36	7.8699e-32	0.48	0.213	14
NDUFB9	0.362531	2.95072e-36	9.51902e-32	0.642	0.331	14
HADHA	0.328616	4.03872e-36	1.30289e-31	0.439	0.192	14
RPS4Y1	0.396309	4.59798e-36	1.48331e-31	0.724	0.45	14
ASNA1	0.281377	1.58596e-35	5.11631e-31	0.355	0.144	14
HSP90AB1	0.448379	2.9487e-35	9.51252e-31	0.829	0.64	14
NDUFS5	0.393658	3.41903e-35	1.10298e-30	0.841	0.597	14
UBL5	0.395808	3.71138e-35	1.19729e-30	0.825	0.588	14
NACA	0.295956	3.9395e-35	1.27088e-30	0.936	0.909	14
NDUFA11	0.407175	4.70738e-35	1.5186e-30	0.686	0.376	14
HIGD1A	0.287064	5.88621e-35	1.89889e-30	0.287	0.107	14
SLC25A39	0.287951	6.79722e-35	2.19278e-30	0.335	0.135	14
C17orf89	0.317426	8.71236e-35	2.81061e-30	0.444	0.201	14
BAD	0.27943	1.59992e-34	5.16136e-30	0.255	0.091	14
[truncated: 92 more rows]

## Sheet: Human myeloid cells
Human myeloid cells
gene	avg_logFC	p_val	p_val_adj	pct.1	pct.2	cluster
FABP4	2.8381	0	0	0.968	0.119	0
MARCO	1.90129	0	0	0.996	0.276	0
MCEMP1	1.78513	0	0	0.982	0.193	0
GCHFR	1.61871	0	0	0.979	0.282	0
FBP1	1.61817	0	0	0.99	0.438	0
CES1	1.42235	0	0	0.744	0.074	0
CD52	1.40491	0	0	0.994	0.642	0
SERPING1	1.34268	0	0	0.897	0.279	0
PDLIM1	1.2985	0	0	0.914	0.135	0
LGALS3	1.29198	0	0	0.997	0.723	0
FN1	1.26842	0	0	0.946	0.37	0
INHBA	1.23387	0	0	0.838	0.116	0
ACP5	1.21266	0	0	0.996	0.44	0
ALDH2	1.21013	0	0	0.992	0.588	0
NUPR1	1.18011	0	0	0.901	0.284	0
GLRX	1.10495	0	0	0.988	0.604	0
C1QA	1.05614	0	0	0.999	0.682	0
RND3	1.04516	0	0	0.606	0.041	0
MRC1	1.03573	0	0	0.964	0.295	0
CYP27A1	1.03404	0	0	0.914	0.181	0
UBB	1.01844	0	0	0.997	0.876	0
C1QB	1.01545	0	0	0.998	0.623	0
SERPINA1	1.01225	0	0	0.993	0.787	0
MGST3	0.981621	0	0	0.967	0.543	0
CRIP1	0.972837	0	0	0.946	0.394	0
TREM1	0.953799	0	0	0.952	0.358	0
TSPO	0.947024	0	0	0.999	0.853	0
IGFBP2	0.932402	0	0	0.502	0.053	0
MSR1	0.909906	0	0	0.974	0.469	0
LPL	0.900453	0	0	0.777	0.104	0
S100A13	0.89978	0	0	0.856	0.186	0
SCD	0.899667	0	0	0.828	0.175	0
RETN	0.879028	0	0	0.805	0.181	0
LTA4H	0.877672	0	0	0.975	0.46	0
AQP3	0.871374	0	0	0.785	0.093	0
FABP5	0.8681	0	0	0.985	0.532	0
LGALS3BP	0.868065	0	0	0.886	0.296	0
STXBP2	0.86708	0	0	0.923	0.554	0
FTL	0.862162	0	0	1	0.999	0
LY6E	0.851823	0	0	0.985	0.57	0
RP11-598F7.3	0.848238	0	0	0.77	0.064	0
APOC1	0.840288	0	0	1	0.642	0
FOLR3	0.836177	0	0	0.537	0.066	0
ALOX5AP	0.828405	0	0	0.993	0.614	0
CD9	0.826956	0	0	0.968	0.543	0
RBP4	0.824237	0	0	0.516	0.039	0
CSTB	0.822703	0	0	0.999	0.843	0
GLIPR2	0.814759	0	0	0.952	0.421	0
TGM2	0.814677	0	0	0.756	0.149	0
PLA2G16	0.812211	0	0	0.884	0.227	0
SFTPC	0.811442	0	0	0.898	0.288	0
RGCC	0.800644	0	0	0.975	0.5	0
PNPLA6	0.798537	0	0	0.893	0.227	0
PPARG	0.794464	0	0	0.81	0.097	0
GRN	0.789958	0	0	0.996	0.858	0
ALOX5	0.787291	0	0	0.943	0.419	0
PHLDA3	0.776356	0	0	0.772	0.052	0
PCOLCE2	0.775232	0	0	0.677	0.033	0
ANXA2	0.770046	0	0	0.996	0.849	0
GYPC	0.760827	0	0	0.923	0.333	0
NOP10	0.753963	0	0	0.987	0.723	0
RMDN3	0.736613	0	0	0.803	0.163	0
CTSD	0.732143	0	0	1	0.805	0
GPD1	0.713368	0	0	0.657	0.014	0
S100A10	0.711259	0	0	0.999	0.915	0
TAGLN2	0.706145	0	0	0.982	0.715	0
SEPT11	0.705894	0	0	0.806	0.132	0
VSIG4	0.70554	0	0	0.937	0.442	0
ACOT7	0.700189	0	0	0.716	0.099	0
GS1-600G8.5	0.69561	0	0	0.384	0.012	0
CCL18	0.6955	0	0	0.837	0.216	0
RHBDD2	0.692506	0	0	0.834	0.224	0
CD68	0.672191	0	0	0.996	0.81	0
SNX10	0.660692	0	0	0.966	0.563	0
PEBP1	0.650556	0	0	0.96	0.55	0
FTH1	0.645731	0	0	1	0.999	0
RP5-839B4.8	0.645418	0	0	0.691	0.041	0
S100A6	0.642546	0	0	1	0.975	0
PLBD1	0.640103	0	0	0.88	0.389	0
ABCG1	0.636999	0	0	0.772	0.209	0
TNNI2	0.634552	0	0	0.71	0.118	0
COMT	0.634356	0	0	0.942	0.532	0
DOK2	0.634065	0	0	0.91	0.378	0
SVIL	0.631195	0	0	0.736	0.09	0
VIM	0.624673	0	0	1	0.972	0
MT-ND2	0.623777	0	0	0.993	0.99	0
S100A11	0.617434	0	0	1	0.971	0
TXN	0.604213	0	0	0.99	0.736	0
C9orf16	0.599867	0	0	0.947	0.591	0
FHL1	0.597768	0	0	0.641	0.042	0
PPIC	0.593852	0	0	0.645	0.054	0
CD81	0.592695	0	0	0.961	0.492	0
LDHB	0.587383	0	0	0.897	0.527	0
TFRC	0.583818	0	0	0.837	0.32	0
GSTO1	0.579849	0	0	0.979	0.743	0
PTMS	0.576591	0	0	0.925	0.458	0
MME	0.575676	0	0	0.59	0.019	0
BRI3	0.574092	0	0	0.979	0.657	0
LRPAP1	0.573628	0	0	0.899	0.485	0
HDDC2	0.570555	0	0	0.797	0.202	0
MYL6	0.569788	0	0	0.999	0.972	0
SNX2	0.565178	0	0	0.87	0.439	0
CXCL16	0.563391	0	0	0.975	0.644	0
HPGD	0.562896	0	0	0.612	0.042	0
CD151	0.556145	0	0	0.873	0.384	0
ANXA1	0.55116	0	0	0.986	0.802	0
LAMTOR1	0.550695	0	0	0.957	0.634	0
NMB	0.550277	0	0	0.516	0.072	0
AGRP	0.54438	0	0	0.541	0.042	0
SCGB1A1	0.540567	0	0	0.648	0.164	0
GLDN	0.533387	0	0	0.569	0.043	0
TCEB2	0.532801	0	0	0.993	0.85	0
TUBA1B	0.531324	0	0	0.981	0.764	0
RTN4	0.529652	0	0	0.987	0.776	0
VAT1	0.528826	0	0	0.795	0.193	0
DECR1	0.513342	0	0	0.836	0.361	0
EVL	0.511874	0	0	0.884	0.404	0
HEXB	0.511558	0	0	0.914	0.553	0
CITED2	0.509614	0	0	0.836	0.35	0
ATP1B1	0.509566	0	0	0.808	0.274	0
LYAR	0.508025	0	0	0.683	0.201	0
S100A4	0.506428	0	0	0.998	0.944	0
RAB13	0.504929	0	0	0.85	0.329	0
FDX1	0.50384	0	0	0.78	0.328	0
FAM89A	0.500112	0	0	0.585	0.04	0
TCF7L2	0.495436	0	0	0.765	0.162	0
RPS27L	0.492845	0	0	0.974	0.715	0
ALDH1A1	0.491303	0	0	0.752	0.188	0
PTPMT1	0.491217	0	0	0.751	0.224	0
PSMA7	0.487416	0	0	0.981	0.803	0
SPN	0.487158	0	0	0.834	0.279	0
OASL	0.485722	0	0	0.621	0.1	0
ADAMTSL4	0.483783	0	0	0.728	0.154	0
CTSC	0.478014	0	0	0.981	0.744	0
BHLHE41	0.4771	0	0	0.668	0.172	0
CYB5A	0.475024	0	0	0.81	0.29	0
CAMP	0.470919	0	0	0.283	0.016	0
CA2	0.470016	0	0	0.418	0.087	0
VAMP8	0.469582	0	0	0.996	0.851	0
BSG	0.466313	0	0	0.905	0.542	0
TRPV2	0.458717	0	0	0.712	0.191	0
FFAR4	0.457753	0	0	0.574	0.065	0
ACO1	0.455546	0	0	0.572	0.062	0
MGST1	0.454437	0	0	0.589	0.182	0
IFI6	0.454321	0	0	0.932	0.511	0
ABHD5	0.453152	0	0	0.712	0.18	0
CAPG	0.453091	0	0	0.982	0.72	0
SPI1	0.45294	0	0	0.984	0.788	0
HCAR2	0.451619	0	0	0.578	0.09	0
OSCAR	0.444644	0	0	0.763	0.255	0
DYNLL1	0.442798	0	0	0.981	0.758	0
AKR1C3	0.438791	0	0	0.497	0.062	0
TMSB4X	0.435776	0	0	1	1	0
ETHE1	0.433879	0	0	0.797	0.326	0
PRDX1	0.432426	0	0	0.965	0.73	0
EML4	0.431923	0	0	0.816	0.314	0
RP11-1008C21.1	0.429735	0	0	0.481	0.062	0
MDH1	0.429056	0	0	0.754	0.379	0
BLVRA	0.427467	0	0	0.81	0.343	0
YBX1	0.421794	0	0	0.997	0.94	0
BCAP31	0.421279	0	0	0.917	0.541	0
NCF2	0.41912	0	0	0.94	0.53	0
CALM1	0.415959	0	0	0.988	0.802	0
ALAS1	0.415432	0	0	0.585	0.11	0
ADTRP	0.413492	0	0	0.493	0.026	0
DNAJA1	0.412991	0	0	0.916	0.582	0
AMIGO2	0.412277	0	0	0.542	0.052	0
GPX4	0.411661	0	0	0.996	0.87	0
CD59	0.40807	0	0	0.86	0.396	0
ANXA5	0.406256	0	0	0.986	0.829	0
OAZ1	0.40475	0	0	0.999	0.98	0
ATP6V1F	0.404465	0	0	0.987	0.799	0
DNASE2B	0.404374	0	0	0.347	0.014	0
USP30-AS1	0.401679	0	0	0.522	0.053	0
MACC1	0.401259	0	0	0.518	0.07	0
SCCPDH	0.401055	0	0	0.671	0.178	0
LINC01272	0.39611	0	0	0.902	0.357	0
APIP	0.395723	0	0	0.694	0.212	0
GAA	0.395518	0	0	0.803	0.347	0
PGD	0.394276	0	0	0.821	0.345	0
NCEH1	0.389069	0	0	0.647	0.156	0
AGPAT2	0.387118	0	0	0.81	0.322	0
C20orf27	0.386018	0	0	0.824	0.378	0
GGA2	0.38435	0	0	0.725	0.239	0
BLOC1S2	0.383479	0	0	0.824	0.382	0
LINC00998	0.382157	0	0	0.84	0.393	0
MT-ND1	0.381948	0	0	0.989	0.987	0
SCGB3A1	0.381516	0	0	0.529	0.141	0
VMO1	0.380652	0	0	0.724	0.241	0
C1orf162	0.377812	0	0	0.989	0.791	0
MIR3945HG	0.376901	0	0	0.499	0.112	0
POR	0.376471	0	0	0.655	0.183	0
MT-CYB	0.372803	0	0	0.991	0.986	0
ST13	0.37219	0	0	0.939	0.605	0
CLDN7	0.372161	0	0	0.569	0.1	0
TMBIM1	0.370839	0	0	0.749	0.271	0
MLPH	0.370122	0	0	0.454	0.024	0
NDUFS5	0.370074	0	0	0.971	0.731	0
FDFT1	0.369063	0	0	0.622	0.185	0
VASP	0.368811	0	0	0.924	0.555	0
SCP2	0.368025	0	0	0.902	0.531	0
RPS20	0.367918	0	0	1	0.982	0
LAMP2	0.367833	0	0	0.847	0.444	0
NUCB1	0.360849	0	0	0.841	0.446	0
PYCARD	0.360099	0	0	0.976	0.751	0
FUOM	0.359988	0	0	0.796	0.345	0
CHCHD10	0.359672	0	0	0.943	0.622	0
STMN1	0.359553	0	0	0.698	0.285	0
COLEC12	0.359367	0	0	0.544	0.092	0
PRR13	0.358756	0	0	0.961	0.705	0
SPATS2L	0.3544	0	0	0.706	0.229	0
FLNA	0.353217	0	0	0.907	0.489	0
ENPP4	0.352293	0	0	0.527	0.083	0
MT-CO3	0.351946	0	0	0.997	0.995	0
STAC	0.351477	0	0	0.486	0.039	0
TFPT	0.351459	0	0	0.736	0.266	0
TMED5	0.350745	0	0	0.795	0.308	0
ANXA11	0.34968	0	0	0.879	0.504	0
CPE	0.348797	0	0	0.433	0.028	0
DAB2	0.347758	0	0	0.911	0.423	0
ATP6V1E1	0.347753	0	0	0.799	0.389	0
DYNLRB1	0.347465	0	0	0.906	0.539	0
ADAM17	0.347171	0	0	0.778	0.307	0
ISCU	0.345775	0	0	0.903	0.506	0
TPT1	0.344663	0	0	1	0.991	0
CCL23	0.343528	0	0	0.378	0.046	0
ATP6V0D1	0.343468	0	0	0.919	0.567	0
SFTPA2	0.341969	0	0	0.559	0.117	0
TMEM261	0.341785	0	0	0.696	0.255	0
NDUFA4	0.336774	0	0	0.985	0.829	0
SLC31A1	0.335147	0	0	0.647	0.184	0
SLC7A7	0.333745	0	0	0.906	0.515	0
RP3-460G2.2	0.331961	0	0	0.513	0.079	0
FCGR1A	0.331006	0	0	0.82	0.374	0
ZBTB8OS	0.330772	0	0	0.701	0.24	0
MRPS15	0.329994	0	0	0.773	0.339	0
MS4A7	0.329017	0	0	0.988	0.734	0
POLR2K	0.327774	0	0	0.825	0.386	0
PECAM1	0.327768	0	0	0.84	0.361	0
SPOCD1	0.326842	0	0	0.332	0.015	0
SQRDL	0.32656	0	0	0.831	0.416	0
SLC27A3	0.324649	0	0	0.568	0.123	0
HNMT	0.322761	0	0	0.883	0.459	0
DSTN	0.322142	0	0	0.854	0.447	0
SPG21	0.318205	0	0	0.907	0.51	0
TMEM230	0.316823	0	0	0.889	0.523	0
CSF1	0.315624	0	0	0.297	0.03	0
ACTN1	0.315334	0	0	0.771	0.31	0
ECH1	0.314584	0	0	0.783	0.395	0
S1PR4	0.314291	0	0	0.568	0.135	0
ATP6AP1	0.312734	0	0	0.881	0.5	0
PLIN2	0.309932	0	0	0.923	0.564	0
DDAH2	0.306309	0	0	0.802	0.391	0
CORO2A	0.304371	0	0	0.433	0.035	0
LRP1	0.303306	0	0	0.783	0.318	0
SLFN11	0.302537	0	0	0.59	0.145	0
ARRDC4	0.302396	0	0	0.451	0.073	0
STX12	0.302259	0	0	0.737	0.296	0
TUBB6	0.301621	0	0	0.595	0.165	0
SFTPA1	0.301038	0	0	0.503	0.106	0
RAB11FIP1	0.298314	0	0	0.751	0.288	0
MTPN	0.295893	0	0	0.905	0.542	0
ACVRL1	0.295495	0	0	0.468	0.057	0
SNX3	0.294748	0	0	0.975	0.787	0
CXCL5	0.294528	0	0	0.31	0.04	0
RSU1	0.293943	0	0	0.75	0.322	0
C2	0.293809	0	0	0.531	0.153	0
SMIM14	0.293082	0	0	0.723	0.281	0
SMCO4	0.293021	0	0	0.827	0.406	0
LIMA1	0.292673	0	0	0.462	0.082	0
SORT1	0.290892	0	0	0.608	0.172	0
OLR1	0.290291	0	0	0.943	0.49	0
PTPN12	0.287415	0	0	0.734	0.308	0
RASAL2	0.287297	0	0	0.505	0.109	0
ACER3	0.287208	0	0	0.693	0.257	0
MOB3B	0.287121	0	0	0.569	0.149	0
TMEM53	0.287008	0	0	0.466	0.064	0
EGR2	0.286062	0	0	0.502	0.124	0
HPGDS	0.285956	0	0	0.463	0.088	0
LINC01420	0.28496	0	0	0.779	0.342	0
KAT8	0.282981	0	0	0.561	0.154	0
VTI1B	0.282222	0	0	0.759	0.335	0
AVPI1	0.281924	0	0	0.698	0.257	0
TBC1D10C	0.281575	0	0	0.562	0.145	0
DEFB1	0.280613	0	0	0.371	0.096	0
SERF2	0.280546	0	0	1	0.982	0
MPC2	0.279952	0	0	0.822	0.405	0
OSBPL11	0.277471	0	0	0.556	0.15	0
LMNA	0.277145	0	0	0.936	0.474	0
B3GNT5	0.276945	0	0	0.601	0.207	0
GPCPD1	0.276756	0	0	0.839	0.382	0
TMEM173	0.274959	0	0	0.669	0.253	0
MAN1A1	0.273553	0	0	0.647	0.205	0
MSMO1	0.273342	0	0	0.314	0.056	0
SLC15A3	0.272338	0	0	0.736	0.313	0
DST	0.272193	0	0	0.642	0.205	0
UBASH3B	0.271455	0	0	0.496	0.098	0
TSPAN3	0.270577	0	0	0.595	0.2	0
APOL6	0.270494	0	0	0.661	0.236	0
B3GNT7	0.270178	0	0	0.413	0.062	0
DNASE2	0.268857	0	0	0.752	0.335	0
GAPLINC	0.268015	0	0	0.367	0.035	0
ECSCR	0.268008	0	0	0.36	0.016	0
LSM6	0.267918	0	0	0.811	0.401	0
GPA33	0.266992	0	0	0.349	0.016	0
CKS1B	0.265215	0	0	0.564	0.164	0
PCBD1	0.26509	0	0	0.741	0.325	0
IFIT3	0.264629	0	0	0.6	0.144	0
COA6	0.262278	0	0	0.601	0.205	0
CYB5R3	0.260751	0	0	0.712	0.301	0
TIMP2	0.259089	0	0	0.838	0.404	0
HMOX2	0.258864	0	0	0.552	0.162	0
RRAGD	0.257478	0	0	0.497	0.124	0
MYO6	0.256796	0	0	0.371	0.025	0
SEPN1	0.256244	0	0	0.46	0.097	0
ADGRE5	0.255675	0	0	0.805	0.344	0
CD300LF	0.255416	0	0	0.626	0.199	0
MRPL14	0.254759	0	0	0.743	0.331	0
NRBF2	0.254496	0	0	0.609	0.209	0
HCFC1R1	0.254001	0	0	0.669	0.257	0
TNFSF12	0.253906	0	0	0.65	0.255	0
ZDHHC3	0.251361	0	0	0.567	0.169	0
HTATIP2	0.251127	0	0	0.676	0.262	0
SLCO2B1	0.250987	0	0	0.787	0.327	0
FKBP15	0.250985	0	0	0.61	0.217	0
GALNT12	0.250352	0	0	0.338	0.014	0
TGOLN2	0.290999	1.59057e-306	5.13117e-302	0.868	0.487	0
MT-CO2	0.276453	1.11955e-305	3.61167e-301	0.996	0.993	0
MYL12A	0.380262	3.26476e-305	1.05321e-300	0.984	0.874	0
C1QC	0.314346	8.6127e-304	2.77846e-299	0.972	0.556	0
CD63	0.431059	7.34895e-297	2.37077e-292	0.99	0.882	0
TMED10	0.295567	1.65884e-292	5.3514e-288	0.901	0.54	0
RTN3	0.250072	4.88825e-288	1.57695e-283	0.812	0.419	0
SH3BGRL	0.312903	2.16997e-287	7.00031e-283	0.968	0.74	0
MT-ND5	0.328391	4.93651e-286	1.59252e-281	0.976	0.927	0
TKT	0.304186	4.22088e-284	1.36166e-279	0.935	0.654	0
LAMP1	0.274764	8.69979e-284	2.80655e-279	0.897	0.52	0
ATP5G3	0.329207	7.56265e-282	2.43971e-277	0.959	0.743	0
FABP3	0.385883	8.91658e-278	2.87649e-273	0.261	0.065	0
SAP18	0.28746	5.23851e-274	1.68994e-269	0.956	0.708	0
HMGN2	0.312793	1.267e-271	4.08734e-267	0.973	0.748	0
HN1	0.281226	6.49003e-270	2.09368e-265	0.904	0.563	0
ARL6IP1	0.286426	1.12961e-269	3.64412e-265	0.913	0.567	0
MYDGF	0.267829	6.42821e-269	2.07374e-264	0.837	0.457	0
TMEM219	0.281409	1.3252e-266	4.2751e-262	0.921	0.599	0
JUN	0.270088	2.68743e-264	8.66966e-260	0.957	0.672	0
IFI27	1.3863	1.37615e-255	4.43945e-251	0.525	0.286	0
CD37	0.28701	5.92433e-252	1.91119e-247	0.96	0.735	0
GRINA	0.255434	1.03084e-243	3.3255e-239	0.91	0.581	0
SEC11A	0.279597	2.61176e-243	8.42555e-239	0.957	0.718	0
ASAH1	0.267382	1.0921e-238	3.52313e-234	0.986	0.765	0
CLTA	0.264686	3.67232e-227	1.18469e-222	0.929	0.642	0
H2AFZ	0.262468	7.84198e-209	2.52982e-204	0.946	0.708	0
REEP5	0.261375	1.11687e-204	3.60302e-200	0.858	0.56	0
FCGRT	0.253583	1.22822e-204	3.96223e-200	0.971	0.789	0
SOD1	0.254671	4.18627e-201	1.35049e-196	0.903	0.624	0
HLA-C	0.359215	7.30074e-194	2.35522e-189	0.997	0.968	0
SEPP1	2.09639	0	0	0.544	0.087	1
LGMN	1.49811	0	0	0.793	0.267	1
APOE	1.43999	0	0	0.911	0.681	1
RNASE1	1.43098	0	0	0.538	0.152	1
SLC40A1	1.40535	0	0	0.494	0.088	1
GPNMB	1.19489	0	0	0.851	0.487	1
CCL13	1.16823	0	0	0.252	0.021	1
FOLR2	1.16605	0	0	0.492	0.094	1
CTSB	1.14595	0	0	0.984	0.881	1
PLTP	1.05736	0	0	0.559	0.132	1
CTSZ	0.979616	0	0	0.932	0.752	1
PLD3	0.972667	0	0	0.809	0.459	1
TMEM176B	0.91627	0	0	0.778	0.329	1
CTSL	0.897108	0	0	0.861	0.579	1
C1QC	0.860263	0	0	0.952	0.599	1
CTSD	0.81171	0	0	0.979	0.827	1
LIPA	0.805486	0	0	0.792	0.529	1
PLA2G7	0.792607	0	0	0.507	0.113	1
A2M	0.787155	0	0	0.711	0.254	1
TMEM176A	0.773409	0	0	0.668	0.247	1
CD14	0.761456	0	0	0.871	0.594	1
STAB1	0.761154	0	0	0.499	0.102	1
MARCKS	0.747512	0	0	0.843	0.417	1
DAB2	0.712577	0	0	0.794	0.49	1
CREG1	0.694249	0	0	0.787	0.52	1
PSAP	0.637973	0	0	0.994	0.966	1
C1QB	0.630726	0	0	0.968	0.664	1
FPR3	0.629875	0	0	0.624	0.28	1
NPL	0.624787	0	0	0.565	0.215	1
MAF	0.621216	0	0	0.481	0.175	1
ABCA1	0.603035	0	0	0.535	0.176	1
PMP22	0.596353	0	0	0.59	0.231	1
CD84	0.562608	0	0	0.622	0.291	1
NRP2	0.514631	0	0	0.482	0.162	1
MMP14	0.505639	0	0	0.484	0.178	1
NPC2	0.499247	0	0	0.993	0.958	1
SDC3	0.376445	0	0	0.265	0.039	1
GAL3ST4	0.363613	0	0	0.284	0.037	1
MERTK	0.353791	0	0	0.3	0.063	1
TMEM37	0.337542	0	0	0.282	0.031	1
CMKLR1	0.300891	0	0	0.268	0.044	1
SLCO2B1	0.611534	1.07955e-307	3.48262e-303	0.697	0.386	1
OTOA	0.417171	2.17063e-307	7.00246e-303	0.321	0.082	1
PLAU	0.645819	2.39166e-306	7.71549e-302	0.494	0.202	1
MS4A6A	0.610036	3.19433e-306	1.03049e-301	0.92	0.703	1
SDS	0.588942	9.44019e-305	3.0454e-300	0.375	0.105	1
TSPAN4	0.535465	9.56526e-299	3.08575e-294	0.572	0.274	1
C1QA	0.559429	1.20077e-287	3.87368e-283	0.976	0.716	1
CCL2	1.1588	2.86585e-279	9.24524e-275	0.409	0.142	1
SMPDL3A	0.321286	9.6715e-276	3.12003e-271	0.301	0.075	1
CCL3	0.861564	2.7507e-275	8.87376e-271	0.766	0.497	1
F13A1	0.782249	5.08696e-270	1.64105e-265	0.327	0.093	1
ENPP2	0.351288	2.7857e-259	8.98667e-255	0.263	0.061	1
TTYH3	0.417506	4.11129e-247	1.3263e-242	0.453	0.176	1
RGS1	0.467175	1.52376e-244	4.91565e-240	0.842	0.515	1
TREM2	0.590412	2.8215e-243	9.10217e-239	0.716	0.429	1
GPX1	0.356162	6.11042e-242	1.97122e-237	0.992	0.949	1
KCNMA1	0.4775	1.12908e-240	3.64242e-236	0.467	0.204	1
GPR34	0.512857	4.66632e-238	1.50535e-233	0.481	0.202	1
FTL	0.538476	5.07295e-232	1.63653e-227	1	0.999	1
SGK1	0.532488	6.19247e-231	1.99769e-226	0.823	0.567	1
MFSD1	0.467652	1.90995e-228	6.16151e-224	0.769	0.551	1
MS4A4A	0.601767	8.82786e-227	2.84787e-222	0.739	0.496	1
LILRB4	0.48926	1.89558e-226	6.11514e-222	0.655	0.385	1
CTSC	0.566972	1.21738e-224	3.92726e-220	0.928	0.776	1
ARL4C	0.471898	1.50342e-217	4.85003e-213	0.577	0.279	1
LHFPL2	0.379845	3.74979e-209	1.20968e-204	0.443	0.193	1
FUCA1	0.628332	3.61004e-203	1.1646e-198	0.489	0.261	1
GLUL	0.510202	1.21619e-195	3.92343e-191	0.941	0.831	1
IER3	0.639494	4.07676e-195	1.31516e-190	0.749	0.496	1
BMP2K	0.366121	6.12361e-195	1.97548e-190	0.45	0.206	1
CCL3L3	0.686824	1.80435e-194	5.82082e-190	0.601	0.346	1
CCL4	0.922949	3.86482e-191	1.24679e-186	0.676	0.452	1
ADAM9	0.353239	7.08821e-191	2.28666e-186	0.448	0.207	1
C1orf54	0.386189	3.20182e-189	1.03291e-184	0.494	0.24	1
CD63	0.419251	4.31078e-189	1.39066e-184	0.97	0.896	1
APOC1	0.721582	1.38213e-188	4.45874e-184	0.9	0.694	1
ACP2	0.353863	2.41127e-185	7.77876e-181	0.446	0.215	1
EGR1	0.812085	2.98542e-180	9.63096e-176	0.549	0.32	1
CD163	0.533236	1.36792e-177	4.41292e-173	0.695	0.47	1
CCL4L2	0.970911	3.47604e-177	1.12137e-172	0.571	0.344	1
GM2A	0.460807	2.6573e-175	8.57246e-171	0.548	0.327	1
CD59	0.504839	9.69402e-174	3.12729e-169	0.683	0.472	1
C3AR1	0.389849	1.6278e-173	5.25127e-169	0.562	0.309	1
LY96	0.419703	3.90404e-172	1.25944e-167	0.789	0.632	1
HLA-DMB	0.420515	1.34351e-171	4.33418e-167	0.887	0.758	1
GAS6	0.301628	2.26897e-169	7.3197e-165	0.331	0.125	1
ZFP36L1	0.433379	3.95543e-169	1.27602e-164	0.797	0.557	1
CTSA	0.435944	3.84786e-168	1.24132e-163	0.69	0.494	1
ADAP2	0.405969	6.0124e-168	1.9396e-163	0.556	0.326	1
FCGR2A	0.490285	4.44356e-167	1.43349e-162	0.85	0.677	1
ASAH1	0.384052	6.81271e-165	2.19778e-160	0.911	0.8	1
BLVRB	0.47962	7.97691e-165	2.57335e-160	0.715	0.526	1
ICAM1	0.429202	7.79941e-164	2.51609e-159	0.545	0.295	1
GPR183	0.448628	1.76807e-158	5.70379e-154	0.741	0.443	1
LAMP1	0.418071	3.14429e-158	1.01435e-153	0.771	0.578	1
PLXND1	0.303795	3.40639e-158	1.0989e-153	0.376	0.169	1
AP1B1	0.363163	2.20024e-155	7.09796e-151	0.489	0.271	1
CD81	0.369725	8.52356e-155	2.7497e-150	0.807	0.564	1
DNPH1	0.328389	8.42248e-154	2.71709e-149	0.473	0.251	1
IGKC	0.856418	1.30609e-149	4.21345e-145	0.551	0.329	1
ATOX1	0.451696	1.73985e-149	5.61277e-145	0.767	0.632	1
C2	0.395536	1.01207e-148	3.26493e-144	0.413	0.21	1
TCN2	0.320064	1.98266e-148	6.39606e-144	0.362	0.169	1
NRP1	0.383999	1.82401e-147	5.88426e-143	0.384	0.191	1
CPM	0.516924	3.90731e-147	1.2605e-142	0.541	0.34	1
FCGRT	0.379102	5.43791e-147	1.75427e-142	0.915	0.816	1
RASSF4	0.387252	1.24735e-146	4.02394e-142	0.562	0.351	1
TIMP2	0.375123	5.54852e-140	1.78995e-135	0.678	0.474	1
FCHO2	0.302621	2.2117e-138	7.13493e-134	0.352	0.165	1
IGHG3	0.313631	3.66844e-137	1.18344e-132	0.262	0.097	1
PRDX1	0.415948	3.37589e-134	1.08906e-129	0.878	0.768	1
MAFB	0.442959	1.30778e-133	4.21889e-129	0.754	0.554	1
CYFIP1	0.310394	4.48455e-133	1.44672e-128	0.461	0.256	1
SPRED1	0.381238	2.2302e-132	7.19462e-128	0.377	0.193	1
HEXA	0.36209	5.89669e-132	1.90227e-127	0.68	0.492	1
AKR1B1	0.423199	2.87072e-131	9.26094e-127	0.638	0.454	1
HIF1A	0.366684	9.10301e-131	2.93663e-126	0.659	0.434	1
RNF130	0.313434	3.73538e-130	1.20503e-125	0.836	0.719	1
AP2A2	0.303866	4.97063e-130	1.60352e-125	0.37	0.185	1
CD4	0.363261	4.48965e-129	1.44836e-124	0.655	0.47	1
IDH1	0.372306	1.02359e-128	3.30209e-124	0.45	0.263	1
SLAMF8	0.302353	4.62721e-128	1.49274e-123	0.404	0.211	1
CD68	0.310804	5.21233e-128	1.6815e-123	0.942	0.837	1
IL4I1	0.284766	7.43379e-128	2.39814e-123	0.325	0.138	1
GLMP	0.265921	9.63662e-128	3.10877e-123	0.339	0.161	1
ABHD12	0.326859	2.32447e-127	7.49873e-123	0.516	0.321	1
NR1H3	0.304359	1.84495e-125	5.9518e-121	0.318	0.147	1
SGPL1	0.263924	1.4574e-124	4.70158e-120	0.308	0.135	1
RAP2B	0.333749	7.37109e-124	2.37792e-119	0.495	0.295	1
GADD45G	0.332115	5.5467e-123	1.78937e-118	0.287	0.124	1
IGLC2	0.453968	1.52556e-122	4.92146e-118	0.318	0.145	1
FOSB	0.579135	1.20009e-121	3.87148e-117	0.753	0.614	1
MPP1	0.309547	2.94177e-120	9.49014e-116	0.535	0.345	1
FRMD4B	0.295939	6.04981e-120	1.95167e-115	0.423	0.229	1
GADD45B	0.482058	1.72449e-119	5.56321e-115	0.702	0.527	1
CSF1R	0.324734	1.58169e-118	5.10254e-114	0.668	0.452	1
HMOX1	0.619527	4.52253e-118	1.45897e-113	0.626	0.452	1
CXCL2	0.437709	9.6025e-118	3.09777e-113	0.658	0.461	1
SLC16A10	0.340739	1.10645e-117	3.56941e-113	0.281	0.12	1
LAIR1	0.325771	1.40509e-117	4.53282e-113	0.675	0.495	1
MGAT4A	0.276391	5.90487e-114	1.90491e-109	0.474	0.277	1
KLF6	0.471139	1.07935e-112	3.48198e-108	0.917	0.849	1
ITM2B	0.326863	2.84751e-111	9.18607e-107	0.985	0.947	1
SPP1	0.740396	2.99583e-105	9.66454e-101	0.437	0.246	1
PRNP	0.334572	1.23905e-104	3.99718e-100	0.592	0.417	1
TNS3	0.296602	1.82784e-104	5.89662e-100	0.373	0.208	1
ZNF331	0.34816	2.90645e-104	9.37621e-100	0.528	0.324	1
IQGAP2	0.307638	2.77275e-103	8.94489e-99	0.488	0.308	1
CAPG	0.345446	5.50601e-102	1.77624e-97	0.875	0.764	1
NR4A2	0.500127	6.42145e-102	2.07156e-97	0.647	0.472	1
RB1	0.309585	1.00831e-101	3.2528e-97	0.468	0.279	1
TGFBI	0.38991	1.96569e-101	6.34133e-97	0.802	0.677	1
SNX6	0.321606	4.50798e-101	1.45428e-96	0.609	0.446	1
SCARB2	0.315881	2.88925e-99	9.32072e-95	0.535	0.363	1
GNB4	0.288217	4.85054e-99	1.56478e-94	0.475	0.297	1
NUPR1	0.397094	8.55818e-99	2.76087e-94	0.612	0.394	1
KCTD12	0.307238	2.1517e-96	6.94138e-92	0.722	0.558	1
LGALS1	0.313281	2.68206e-93	8.65233e-89	0.96	0.96	1
SDCBP	0.2525	5.71776e-93	1.84455e-88	0.921	0.839	1
HLA-DMA	0.262434	4.00352e-90	1.29153e-85	0.943	0.857	1
HLA-A	0.250145	2.51469e-89	8.11239e-85	0.989	0.981	1
CREBL2	0.258503	4.17811e-88	1.34786e-83	0.428	0.263	1
ABL2	0.422608	1.30454e-86	4.20844e-82	0.503	0.336	1
TPP1	0.269669	3.07605e-86	9.92333e-82	0.757	0.65	1
ARHGAP18	0.284649	9.65737e-82	3.11547e-77	0.664	0.502	1
HSPA1A	0.386313	1.27175e-81	4.10268e-77	0.732	0.584	1
AKR1A1	0.259821	7.9106e-80	2.55196e-75	0.707	0.57	1
GNS	0.278754	1.49065e-78	4.80885e-74	0.566	0.414	1
NGFRAP1	0.291313	1.1108e-75	3.58345e-71	0.252	0.125	1
ACP5	0.262146	2.38769e-75	7.70268e-71	0.758	0.536	1
ATP6AP2	0.260487	1.86762e-74	6.02493e-70	0.77	0.668	1
DNASE2	0.282501	2.33241e-74	7.52436e-70	0.556	0.41	1
CALR	0.317583	1.15328e-73	3.72049e-69	0.818	0.73	1
FNIP2	0.276854	2.48793e-73	8.02607e-69	0.463	0.3	1
IGHA1	0.554453	2.07146e-72	6.68253e-68	0.279	0.149	1
CXCL3	0.418543	5.43733e-68	1.75408e-63	0.624	0.475	1
EPHX1	0.264396	1.13967e-65	3.67659e-61	0.27	0.155	1
STAT1	0.283662	5.56815e-62	1.79628e-57	0.543	0.41	1
CCL18	1.55053	4.17181e-57	1.34583e-52	0.454	0.343	1
TNFAIP3	0.369193	9.43027e-54	3.0422e-49	0.638	0.53	1
ATF3	0.341757	1.02725e-53	3.31389e-49	0.492	0.366	1
CALM3	0.259828	6.31639e-51	2.03767e-46	0.655	0.561	1
ALDH1A1	0.327726	2.50355e-49	8.07644e-45	0.414	0.302	1
FOS	0.338741	7.14625e-49	2.30538e-44	0.878	0.842	1
JUN	0.336312	4.06103e-48	1.31009e-43	0.83	0.722	1
CFD	0.334448	1.27917e-47	4.12659e-43	0.703	0.611	1
DUSP2	0.37221	8.37328e-47	2.70122e-42	0.474	0.349	1
IER2	0.386351	1.93157e-46	6.23126e-42	0.701	0.633	1
CD83	0.339876	4.07749e-43	1.3154e-38	0.71	0.632	1
HSPA1B	0.35009	5.91216e-43	1.90726e-38	0.445	0.335	1
EIF4A3	0.260839	7.45077e-38	2.40362e-33	0.461	0.353	1
TSC22D1	0.342523	1.74005e-37	5.6134e-33	0.324	0.228	1
LMNA	0.35417	7.29151e-37	2.35224e-32	0.683	0.563	1
RP11-160E2.6	0.277139	9.22145e-36	2.97484e-31	0.262	0.172	1
CHMP1B	0.282962	2.95322e-30	9.52708e-26	0.629	0.558	1
S100A9	1.94719	0	0	0.957	0.736	2
IL1B	1.90508	0	0	0.85	0.458	2
S100A12	1.90245	0	0	0.573	0.052	2
S100A8	1.88326	0	0	0.879	0.566	2
EREG	1.72789	0	0	0.737	0.23	2
G0S2	1.53473	0	0	0.767	0.289	2
CXCL2	1.52885	0	0	0.744	0.455	2
VCAN	1.47836	0	0	0.688	0.239	2
THBS1	1.46583	0	0	0.508	0.11	2
FCN1	1.43475	0	0	0.826	0.225	2
CXCL8	1.36933	0	0	0.823	0.558	2
TIMP1	1.33195	0	0	0.9	0.738	2
SOD2	1.32683	0	0	0.933	0.751	2
BCL2A1	1.29552	0	0	0.81	0.633	2
PTGS2	1.29516	0	0	0.529	0.161	2
NAMPT	1.1017	0	0	0.956	0.759	2
PLAUR	1.05722	0	0	0.915	0.783	2
NFKBIA	1.05367	0	0	0.928	0.832	2
PPIF	1.01342	0	0	0.618	0.329	2
CTB-61M7.2	0.970365	0	0	0.433	0.057	2
SRGN	0.94699	0	0	0.997	0.978	2
IER3	0.931464	0	0	0.785	0.499	2
LYZ	0.920369	0	0	0.992	0.948	2
SAMSN1	0.905523	0	0	0.745	0.488	2
CD300E	0.872376	0	0	0.474	0.107	2
PNRC1	0.863936	0	0	0.913	0.819	2
NLRP3	0.853714	0	0	0.521	0.188	2
BTG1	0.773082	0	0	0.963	0.906	2
CFP	0.762907	0	0	0.522	0.196	2
SAT1	0.704737	0	0	0.995	0.989	2
H3F3A	0.593956	0	0	0.991	0.982	2
H3F3B	0.544484	0	0	0.991	0.982	2
EIF1	0.513656	0	0	0.995	0.986	2
RPS9	0.392232	0	0	0.995	0.99	2
AREG	1.32693	1.05646e-300	3.40812e-296	0.575	0.26	2
SLC2A3	0.955135	9.53114e-298	3.07474e-293	0.69	0.434	2
RPL13	0.366325	2.92192e-295	9.42613e-291	0.999	0.994	2
RPL34	0.401705	2.34635e-290	7.56932e-286	0.998	0.992	2
RPL21	0.365849	1.85871e-284	5.99621e-280	0.997	0.992	2
LGALS2	0.809905	1.59532e-274	5.1465e-270	0.536	0.229	2
RPS24	0.385618	5.41295e-274	1.74622e-269	0.993	0.989	2
MCL1	0.582389	9.67737e-272	3.12192e-267	0.908	0.856	2
RPL32	0.365136	6.16278e-271	1.98811e-266	0.996	0.99	2
TNFAIP3	0.797958	2.00205e-260	6.45862e-256	0.738	0.52	2
RP11-1143G9.4	1.01232	3.20769e-259	1.0348e-254	0.708	0.486	2
CD48	0.69749	5.68094e-258	1.83267e-253	0.689	0.417	2
SERPINB9	0.83428	2.14434e-256	6.91764e-252	0.566	0.285	2
RPL39	0.365161	1.44092e-250	4.6484e-246	0.997	0.99	2
PDE4B	0.715492	5.57742e-248	1.79928e-243	0.569	0.301	2
RPL35A	0.373553	2.84448e-247	9.17629e-243	0.986	0.983	2
EHD1	0.81729	3.95076e-246	1.27451e-241	0.434	0.179	2
RPL7	0.395077	7.69879e-245	2.48363e-240	0.993	0.984	2
RPL18A	0.364133	5.11954e-240	1.65156e-235	0.993	0.989	2
MXD1	0.718564	1.592e-233	5.13578e-229	0.554	0.294	2
RPLP1	0.320177	1.74161e-231	5.61843e-227	0.998	0.995	2
RPL10	0.325279	3.50778e-226	1.13161e-221	1	0.995	2
EEF1D	0.417482	1.22361e-223	3.94737e-219	0.952	0.943	2
THAP2	0.780911	2.57136e-222	8.29522e-218	0.388	0.15	2
LINC00936	0.863651	2.80124e-216	9.03679e-212	0.635	0.433	2
UBA52	0.309547	5.06501e-214	1.63397e-209	0.989	0.984	2
RPL28	0.288464	3.08123e-213	9.94006e-209	0.998	0.993	2
NEAT1	0.418193	1.88229e-212	6.07226e-208	0.992	0.981	2
APOBEC3A	0.699819	6.67027e-210	2.15183e-205	0.259	0.066	2
RPS16	0.361401	1.9438e-209	6.2707e-205	0.992	0.988	2
RPS13	0.365459	1.31086e-207	4.22885e-203	0.986	0.982	2
RPS15A	0.327649	4.64344e-201	1.49798e-196	0.993	0.986	2
RPL26	0.338397	6.6979e-201	2.16074e-196	0.994	0.987	2
ATP2B1	0.812455	5.09828e-197	1.64471e-192	0.679	0.544	2
IL1RN	1.28091	1.52411e-194	4.91678e-190	0.524	0.301	2
AP1S2	0.6952	1.43117e-191	4.61696e-187	0.735	0.617	2
NFKB1	0.811667	3.30701e-190	1.06684e-185	0.559	0.348	2
NINJ1	0.796405	2.01278e-186	6.49322e-182	0.637	0.435	2
RPS3A	0.322789	2.26901e-182	7.31984e-178	0.99	0.986	2
CD44	0.551135	6.52099e-181	2.10367e-176	0.892	0.841	2
RPS15	0.263329	1.4897e-176	4.80577e-172	0.997	0.992	2
RPS14	0.285913	6.27342e-176	2.02381e-171	0.996	0.991	2
FOSL2	0.645834	3.2044e-170	1.03374e-165	0.551	0.348	2
C5AR1	0.67506	5.42602e-168	1.75043e-163	0.689	0.565	2
FAU	0.260416	1.8227e-166	5.88005e-162	0.99	0.986	2
CD55	0.726477	3.14981e-166	1.01613e-161	0.64	0.515	2
AQP9	0.7689	5.89268e-166	1.90098e-161	0.419	0.216	2
CREM	0.81787	6.76062e-162	2.18098e-157	0.638	0.472	2
RPS27A	0.264591	8.53539e-161	2.75352e-156	0.995	0.991	2
CD93	0.605544	2.09238e-159	6.75001e-155	0.404	0.192	2
RILPL2	0.634342	4.15484e-156	1.34035e-151	0.639	0.527	2
CD36	0.560982	2.51405e-155	8.11033e-151	0.371	0.168	2
RPL29	0.294239	2.57485e-155	8.30646e-151	0.977	0.976	2
RPS12	0.28692	1.94219e-154	6.26549e-150	0.992	0.99	2
CDKN1A	0.629798	4.50501e-153	1.45332e-148	0.621	0.452	2
CSTA	0.582883	1.74696e-144	5.6357e-140	0.791	0.735	2
CCL20	1.61259	1.22929e-140	3.9657e-136	0.422	0.225	2
PABPC1	0.354001	1.62805e-139	5.2521e-135	0.938	0.945	2
TNFRSF1B	0.523167	7.1753e-139	2.31475e-134	0.589	0.412	2
PFDN5	0.290711	4.40903e-138	1.42235e-133	0.976	0.971	2
RPS17	0.313475	2.95707e-137	9.53951e-133	0.966	0.886	2
COTL1	0.341893	6.96061e-136	2.24549e-131	0.923	0.914	2
MARCKSL1	0.609794	1.79136e-135	5.77894e-131	0.401	0.203	2
SOCS3	0.539169	5.55825e-135	1.79309e-130	0.577	0.39	2
RPL24	0.280302	1.40299e-133	4.52605e-129	0.968	0.971	2
CCL3L3	1.27647	3.28885e-132	1.06098e-127	0.549	0.361	2
LST1	0.264545	1.93602e-130	6.24561e-126	0.948	0.921	2
BASP1	0.67407	2.48388e-129	8.01301e-125	0.493	0.308	2
CLEC4E	0.721051	1.04592e-128	3.37413e-124	0.409	0.22	2
WTAP	0.804946	4.5868e-127	1.4797e-122	0.561	0.443	2
RPL18	0.265016	1.92153e-124	6.19886e-120	0.974	0.98	2
CTSS	0.430379	1.77634e-123	5.73048e-119	0.945	0.95	2
KDM6B	0.537662	2.52926e-123	8.1594e-119	0.557	0.404	2
ZEB2	0.509231	1.37496e-122	4.43564e-118	0.716	0.675	2
RPS11	0.28831	2.06954e-120	6.67633e-116	0.98	0.98	2
PPP1R15A	0.470316	1.90232e-117	6.13688e-113	0.757	0.686	2
PFKFB3	0.517861	2.27073e-117	7.32536e-113	0.413	0.235	2
CHMP1B	0.709042	1.54793e-115	4.99362e-111	0.638	0.559	2
ATP13A3	0.594716	1.54444e-114	4.98236e-110	0.426	0.264	2
VEGFA	0.549508	1.64405e-113	5.30371e-109	0.388	0.209	2
RPL9	0.251244	9.85104e-113	3.17794e-108	0.986	0.985	2
ARL5B	0.472352	1.11531e-110	3.598e-106	0.289	0.131	2
RPS8	0.251252	1.21563e-110	3.92164e-106	0.982	0.982	2
GCH1	0.494359	6.68238e-110	2.15574e-105	0.295	0.137	2
SELL	0.462118	1.68241e-107	5.42746e-103	0.259	0.109	2
ICAM1	0.561547	8.15878e-106	2.63202e-101	0.475	0.313	2
SLC25A37	0.605072	8.5625e-106	2.76226e-101	0.412	0.248	2
STX11	0.555868	1.30685e-105	4.21591e-101	0.59	0.494	2
TWISTNB	0.987248	1.40946e-105	4.5469e-101	0.391	0.236	2
SLC7A5	0.402709	3.291e-105	1.06168e-100	0.263	0.113	2
GPR183	0.388393	3.03466e-104	9.78983e-100	0.662	0.464	2
NR4A3	0.458513	3.53763e-102	1.14124e-97	0.436	0.256	2
MAP3K8	0.618471	6.13155e-99	1.97804e-94	0.597	0.528	2
SERP1	0.352535	5.9178e-98	1.90908e-93	0.834	0.872	2
PIM3	0.552309	8.96531e-98	2.89221e-93	0.473	0.332	2
DUSP6	0.662027	2.22857e-95	7.18937e-91	0.455	0.318	2
FOSB	0.415817	3.5939e-95	1.15939e-90	0.717	0.624	2
CORO1A	0.340647	5.53339e-93	1.78507e-88	0.715	0.552	2
PTPRE	0.508328	2.85886e-92	9.22269e-88	0.55	0.441	2
BIRC3	0.446382	6.52391e-92	2.10461e-87	0.393	0.233	2
MPEG1	0.515599	6.56721e-91	2.11858e-86	0.478	0.341	2
LILRA5	0.451683	2.40176e-90	7.74807e-86	0.323	0.171	2
PLEK	0.559925	1.23436e-85	3.98204e-81	0.636	0.601	2
ETS2	0.495068	2.02275e-82	6.52539e-78	0.56	0.474	2
OSM	0.45259	2.85987e-82	9.22594e-78	0.297	0.155	2
SERPINB1	0.491563	4.37174e-79	1.41032e-74	0.673	0.691	2
DUSP2	0.439267	1.64411e-78	5.3039e-74	0.502	0.349	2
GAPDH	0.262986	6.62944e-77	2.13866e-72	0.977	0.976	2
CFLAR	0.493983	1.76812e-72	5.70396e-68	0.597	0.558	2
PRKCB	0.394602	2.0586e-72	6.64104e-68	0.32	0.186	2
FGL2	0.402501	6.32411e-69	2.04016e-64	0.61	0.486	2
PRELID1	0.376892	1.82898e-68	5.9003e-64	0.727	0.755	2
NFKBIZ	0.433267	9.51077e-68	3.06817e-63	0.569	0.483	2
LCP2	0.491436	2.037e-67	6.57135e-63	0.524	0.468	2
JARID2	0.437129	1.17734e-66	3.79809e-62	0.331	0.211	2
REL	0.357842	3.45543e-64	1.11472e-59	0.689	0.661	2
FAM49A	0.411314	3.24884e-63	1.04808e-58	0.402	0.295	2
SUB1	0.296113	2.06926e-62	6.67542e-58	0.798	0.838	2
CD14	0.26214	6.87621e-62	2.21826e-57	0.723	0.624	2
CCL3	1.06944	1.11137e-60	3.58528e-56	0.608	0.528	2
FPR1	0.455008	5.79998e-60	1.87107e-55	0.531	0.473	2
PNPLA8	0.492063	1.53005e-59	4.93595e-55	0.384	0.288	2
ATP1B3	0.478951	2.08968e-57	6.7413e-53	0.711	0.757	2
MIR4435-2HG	0.493983	3.32797e-57	1.0736e-52	0.275	0.167	2
DUSP1	0.263668	1.20271e-56	3.87995e-52	0.928	0.913	2
DAZAP2	0.314632	1.25493e-55	4.0484e-51	0.688	0.73	2
C14orf2	0.311834	2.05685e-54	6.63541e-50	0.799	0.857	2
TYMP	0.255518	1.50208e-53	4.84571e-49	0.893	0.92	2
METTL9	0.512022	2.74878e-53	8.86756e-49	0.449	0.393	2
INSIG1	0.427203	1.0464e-52	3.37567e-48	0.435	0.329	2
LINC00152	0.616238	1.73673e-52	5.60269e-48	0.408	0.326	2
RGS2	0.336125	1.97308e-51	6.36517e-47	0.656	0.554	2
NR4A2	0.333705	1.53663e-50	4.95718e-46	0.574	0.489	2
CCRL2	0.571444	3.79564e-50	1.22447e-45	0.346	0.26	2
TNFAIP8	0.469496	8.37812e-47	2.70278e-42	0.39	0.308	2
JUND	0.35567	6.72029e-46	2.16796e-41	0.69	0.702	2
LILRB2	0.287638	5.70726e-44	1.84116e-39	0.39	0.291	2
HIF1A	0.375187	7.98824e-42	2.57701e-37	0.519	0.462	2
LCP1	0.299427	4.35407e-41	1.40462e-36	0.721	0.767	2
C19orf38	0.323256	4.5287e-41	1.46096e-36	0.269	0.177	2
PHLDA1	0.619868	5.33545e-41	1.72122e-36	0.376	0.297	2
CSF3R	0.372108	1.04315e-40	3.36519e-36	0.375	0.291	2
RNF19B	0.389985	6.91504e-40	2.23079e-35	0.251	0.166	2
SRSF5	0.266888	8.82749e-40	2.84775e-35	0.734	0.801	2
CSRNP1	0.373906	1.80555e-39	5.8247e-35	0.381	0.306	2
SELK	0.503277	3.45633e-39	1.11501e-34	0.619	0.674	2
CEBPB	0.270507	6.71599e-39	2.16658e-34	0.796	0.82	2
PMAIP1	0.497456	1.20653e-38	3.89227e-34	0.327	0.236	2
MAP2K3	0.384026	2.56305e-38	8.26839e-34	0.405	0.344	2
CXCL3	0.903971	3.59217e-37	1.15884e-32	0.548	0.491	2
ADGRE2	0.290782	4.39814e-35	1.41884e-30	0.272	0.186	2
PPP1CB	0.382671	1.31111e-32	4.22966e-28	0.546	0.568	2
ACSL1	0.452117	1.46612e-32	4.72971e-28	0.41	0.369	2
TNIP1	0.407769	3.26388e-31	1.05293e-26	0.322	0.262	2
YBX3	0.415673	4.68487e-31	1.51134e-26	0.528	0.551	2
PPP1R15B	0.381602	5.45408e-31	1.75948e-26	0.387	0.343	2
CD83	0.265901	6.07612e-31	1.96016e-26	0.643	0.644	2
C10orf54	0.27294	1.11995e-30	3.61296e-26	0.55	0.5	2
IRF2BP2	0.386374	2.47695e-30	7.99065e-26	0.465	0.448	2
DDX3X	0.304832	1.38764e-28	4.47652e-24	0.552	0.572	2
CCL4L2	0.795811	2.52633e-28	8.14993e-24	0.431	0.372	2
NFE2L2	0.314264	1.71501e-27	5.53262e-23	0.573	0.608	2
STK17B	0.367586	1.40843e-26	4.54361e-22	0.492	0.482	2
KYNU	0.409002	1.70845e-25	5.51147e-21	0.442	0.441	2
NUMB	0.393936	1.93982e-25	6.25785e-21	0.39	0.367	2
CHD1	0.366758	2.72429e-25	8.78855e-21	0.391	0.359	2
ISG20	0.39955	2.484e-24	8.01338e-20	0.309	0.243	2
IVNS1ABP	0.398796	7.79364e-24	2.51423e-19	0.402	0.387	2
FAM45A	0.327738	1.39144e-23	4.48877e-19	0.263	0.205	2
GK	0.458731	2.45015e-23	7.90418e-19	0.4	0.386	2
SFPQ	0.315529	8.18759e-23	2.64132e-18	0.519	0.554	2
FYB	0.276526	8.18782e-22	2.64139e-17	0.613	0.649	2
ELL2	0.379621	2.85312e-21	9.20415e-17	0.296	0.25	2
RNF144B	0.351657	2.86189e-21	9.23245e-17	0.314	0.267	2
CCL4	0.773986	3.53543e-21	1.14053e-16	0.502	0.485	2
C9orf72	0.299238	1.09024e-20	3.51713e-16	0.291	0.243	2
DDX21	0.316898	1.1812e-20	3.81055e-16	0.54	0.594	2
CARD16	0.26919	3.25219e-20	1.04916e-15	0.624	0.674	2
PHACTR1	0.252062	1.05447e-19	3.40172e-15	0.534	0.533	2
SYAP1	0.38594	2.44014e-19	7.87188e-15	0.41	0.409	2
ICAM3	0.254045	4.4718e-19	1.4426e-14	0.274	0.218	2
WARS	0.384397	8.78585e-19	2.83432e-14	0.436	0.437	2
PLAC8	0.276396	9.83678e-19	3.17335e-14	0.354	0.292	2
SLC43A2	0.330278	2.51745e-18	8.12131e-14	0.432	0.437	2
RIPK2	0.3222	3.55879e-18	1.14807e-13	0.343	0.313	2
LIMS1	0.288535	1.83092e-17	5.90655e-13	0.608	0.686	2
LITAF	0.259962	3.03967e-17	9.80597e-13	0.748	0.825	2
IGKC	0.455723	3.40023e-17	1.09691e-12	0.399	0.358	2
TLR2	0.260692	4.27407e-17	1.37881e-12	0.318	0.267	2
C15orf48	0.924302	5.89613e-16	1.90209e-11	0.482	0.506	2
CTNNB1	0.347225	1.07205e-15	3.45843e-11	0.499	0.543	2
GPCPD1	0.333532	2.27958e-15	7.35392e-11	0.468	0.491	2
CSGALNACT2	0.294186	5.02588e-15	1.62135e-10	0.251	0.212	2
ZNF331	0.293579	9.84726e-15	3.17672e-10	0.382	0.351	2
TNFSF13B	0.302311	1.16498e-14	3.75824e-10	0.565	0.633	2
ZFYVE16	0.296602	5.49102e-14	1.7714e-09	0.285	0.254	2
THBD	0.40845	7.03629e-14	2.26991e-09	0.362	0.342	2
PELI1	0.292706	8.60677e-14	2.77654e-09	0.266	0.231	2
TNFAIP2	0.317908	9.49217e-14	3.06218e-09	0.443	0.465	2
XBP1	0.308171	2.31002e-13	7.45213e-09	0.476	0.522	2
C16orf72	0.29014	8.33539e-13	2.689e-08	0.278	0.254	2
TMEM167A	0.297986	1.02986e-12	3.32234e-08	0.492	0.562	2
METRNL	0.255193	1.10161e-12	3.5538e-08	0.319	0.295	2
JMJD1C	0.358342	2.12955e-12	6.86993e-08	0.472	0.526	2
ETF1	0.319288	4.57593e-12	1.4762e-07	0.39	0.411	2
TLE4	0.289416	2.72291e-11	8.78411e-07	0.292	0.272	2
BZW1	0.279582	5.13237e-11	1.6557e-06	0.459	0.517	2
PLSCR1	0.259151	6.10272e-11	1.96874e-06	0.519	0.589	2
ANPEP	0.319663	7.02783e-11	2.26718e-06	0.324	0.315	2
EZR	0.317655	8.1164e-11	2.61835e-06	0.464	0.513	2
BACH1	0.307348	1.30964e-10	4.22491e-06	0.327	0.33	2
ZNF267	0.250643	2.06666e-10	6.66704e-06	0.251	0.225	2
BNIP3L	0.316126	2.76405e-10	8.91682e-06	0.498	0.581	2
HBEGF	0.276085	2.7751e-10	8.95247e-06	0.468	0.479	2
ARL4A	0.310806	5.64812e-10	1.82208e-05	0.489	0.525	2
UBE2D1	0.335823	4.07447e-09	0.000131442	0.383	0.416	2
IRS2	0.357809	5.38176e-09	0.000173616	0.361	0.38	2
IRAK3	0.296975	1.00845e-08	0.000325325	0.301	0.295	2
EIF1B	0.389669	1.44523e-08	0.000466231	0.459	0.539	2
PHLDA2	0.323183	1.11674e-07	0.0036026	0.272	0.258	2
DNTTIP2	0.285487	4.51755e-07	0.0145736	0.295	0.301	2
ITGAX	0.251292	5.26172e-07	0.0169743	0.385	0.417	2
ELF1	0.254303	8.99466e-07	0.0290168	0.478	0.564	2
BID	0.254686	1.60648e-06	0.0518251	0.451	0.52	2
MIDN	0.282711	1.79585e-06	0.0579342	0.379	0.41	2
TGIF1	0.261598	1.11022e-05	0.358156	0.352	0.382	2
MT2A	0.265933	1.14613e-05	0.36974	0.63	0.691	2
POLE4	0.264413	2.02222e-05	0.652368	0.417	0.485	2
CYCS	0.276149	2.59279e-05	0.836435	0.629	0.751	2
CLEC4A	0.263305	4.20091e-05	1	0.345	0.378	2
DSE	0.283019	9.14251e-05	1	0.368	0.415	2
ARFGAP3	0.263322	0.00197136	1	0.264	0.283	2
ISG15	0.341479	0.00211235	1	0.482	0.621	2
PNP	0.313368	0.00257035	1	0.249	0.269	2
AGTRAP	0.27428	0.00264232	1	0.34	0.391	2
NUP214	0.274667	0.00342518	1	0.364	0.423	2
C3	1.40104	0	0	0.744	0.151	3
RGS1	1.32616	0	0	0.938	0.524	3
HERPUD1	1.15682	0	0	0.91	0.625	3
FCGBP	0.887692	0	0	0.307	0.049	3
CXCR4	0.88257	0	0	0.888	0.521	3
LPAR6	0.882346	0	0	0.706	0.21	3
FKBP5	0.868169	0	0	0.703	0.342	3
MEF2C	0.858601	0	0	0.807	0.318	3
GPR34	0.849239	0	0	0.643	0.201	3
CEBPD	0.844303	0	0	0.878	0.484	3
SLC1A3	0.787092	0	0	0.576	0.186	3
ZFP36L2	0.786077	0	0	0.918	0.69	3
RPL36A	0.786033	0	0	0.977	0.864	3
PLD4	0.773475	0	0	0.618	0.135	3
USP53	0.769617	0	0	0.469	0.088	3
MS4A6A	0.735541	0	0	0.96	0.712	3
A2M	0.703204	0	0	0.73	0.28	3
SORL1	0.691819	0	0	0.659	0.29	3
CD74	0.663552	0	0	1	0.988	3
HLA-DPB1	0.658384	0	0	1	0.957	3
CSF1R	0.657288	0	0	0.805	0.45	3
LTC4S	0.65123	0	0	0.523	0.094	3
PKIB	0.639269	0	0	0.56	0.136	3
HLA-DPA1	0.632205	0	0	0.999	0.955	3
ADAM28	0.611509	0	0	0.547	0.126	3
SRGAP1	0.595712	0	0	0.464	0.094	3
ITM2B	0.583918	0	0	0.997	0.948	3
OLFML3	0.581157	0	0	0.357	0.044	3
HTRA1	0.568305	0	0	0.385	0.071	3
07-Sep	0.531413	0	0	0.431	0.095	3
GPX1	0.531205	0	0	0.998	0.951	3
ADORA3	0.526465	0	0	0.426	0.078	3
CADM1	0.506531	0	0	0.364	0.066	3
SESN1	0.503675	0	0	0.395	0.095	3
02-Sep	0.498419	0	0	0.396	0.073	3
ZBTB16	0.457419	4.86893e-308	1.57072e-303	0.381	0.085	3
EPB41L2	0.645229	3.76595e-305	1.21489e-300	0.519	0.176	3
GAPT	0.48466	2.62269e-304	8.46079e-300	0.485	0.142	3
IFNGR1	0.721749	1.19183e-303	3.84486e-299	0.835	0.547	3
INS	1.2953	1.24544e-303	4.01777e-299	0.319	0.06	3
15-Sep	0.418953	2.26473e-303	7.306e-299	0.37	0.08	3
01-Mar.1	0.442354	5.82517e-302	1.8792e-297	0.384	0.087	3
RPL17	0.748455	2.03349e-301	6.56004e-297	0.869	0.635	3
SPP1	0.374565	4.79161e-298	1.54577e-293	0.66	0.234	3
GABARAP	0.667087	1.15016e-294	3.71042e-290	0.734	0.375	3
HMGB2	0.625692	1.22337e-292	3.9466e-288	0.787	0.445	3
TMEM66	0.682231	2.63689e-291	8.5066e-287	0.313	0.062	3
ANKRD22	0.485674	1.42631e-290	4.60127e-286	0.399	0.101	3
RNASE6	0.689905	1.19889e-286	3.86762e-282	0.834	0.478	3
06-Sep	0.320995	2.8806e-286	9.29282e-282	0.284	0.05	3
SAA1	0.54425	4.09259e-286	1.32027e-281	0.264	0.045	3
YWHAH	0.757768	5.73149e-286	1.84898e-281	0.904	0.658	3
HLA-DRB1	0.544806	1.04204e-270	3.36163e-266	0.998	0.964	3
REG1A	0.52825	6.57137e-269	2.11992e-264	0.312	0.064	3
TXNIP	0.909941	4.68585e-268	1.51165e-263	0.927	0.682	3
IFI16	0.588145	1.28262e-267	4.13773e-263	0.81	0.516	3
RPL31	0.434265	1.64823e-267	5.31719e-263	0.994	0.971	3
CLU	0.385625	5.30036e-266	1.7099e-261	0.357	0.087	3
RGS10	0.557854	5.82337e-266	1.87862e-261	0.928	0.733	3
UQCR11.1	0.685331	1.26496e-263	4.08075e-259	0.335	0.075	3
DDIT4	0.607405	2.68447e-261	8.6601e-257	0.707	0.319	3
RPL41	0.378398	1.41479e-260	4.56412e-256	0.999	0.995	3
MEF2A	0.690659	9.48982e-255	3.06142e-250	0.651	0.346	3
ARL5A	0.637807	3.18419e-249	1.02722e-244	0.744	0.456	3
NPC2	0.508417	7.23696e-246	2.33464e-241	0.992	0.961	3
PNISR	0.555652	1.7735e-243	5.72132e-239	0.795	0.492	3
RPSAP58	0.543661	5.09828e-243	1.6447e-238	0.273	0.055	3
MMP2	0.314343	2.63676e-239	8.50619e-235	0.277	0.058	3
ARHGAP24	0.488442	3.89682e-234	1.25711e-229	0.437	0.149	3
NBEAL1	0.592186	2.12594e-233	6.85829e-229	0.82	0.542	3
RCSD1	0.446203	1.53861e-232	4.96355e-228	0.509	0.19	3
PALD1	0.285893	3.24818e-232	1.04786e-227	0.262	0.053	3
CSF2RA	0.610389	2.68562e-229	8.66382e-225	0.702	0.416	3
SAP30	0.40761	4.4471e-227	1.43464e-222	0.417	0.134	3
SRGAP2	0.442494	6.25902e-227	2.01916e-222	0.456	0.16	3
DOCK4	0.449944	2.33297e-225	7.52615e-221	0.398	0.127	3
NDRG2	0.38766	3.61756e-224	1.16702e-219	0.396	0.12	3
KCTD12	0.582603	8.27595e-224	2.66982e-219	0.805	0.559	3
SLC4A7	0.430203	3.4177e-219	1.10255e-214	0.442	0.156	3
TLR2	0.474115	3.63851e-217	1.17378e-212	0.571	0.241	3
RPL36	0.355937	2.38162e-216	7.68311e-212	0.997	0.978	3
PIK3IP1	0.3879	3.61185e-213	1.16518e-208	0.392	0.126	3
KCNMB1	0.38982	1.79621e-212	5.79456e-208	0.388	0.124	3
NHP2L1	0.421294	2.93376e-210	9.46432e-206	0.253	0.054	3
TMBIM4.1	0.460725	2.4061e-208	7.76208e-204	0.265	0.059	3
IL18	0.557384	1.61709e-207	5.21674e-203	0.676	0.403	3
RPS29	0.346295	8.44077e-207	2.72299e-202	0.998	0.984	3
C10orf54	0.478592	9.21697e-207	2.97339e-202	0.788	0.475	3
HLA-DMB	0.482856	1.058e-206	3.4131e-202	0.932	0.761	3
PSMA2.1	0.428917	3.34376e-205	1.0787e-200	0.253	0.055	3
PAPOLG	0.295894	2.01403e-201	6.49726e-197	0.272	0.066	3
GSN	0.503468	7.28194e-200	2.34915e-195	0.875	0.619	3
HCLS1	0.510229	8.7596e-200	2.82585e-195	0.823	0.621	3
NDUFB8.1	0.420519	1.30828e-198	4.2205e-194	0.253	0.056	3
RPS21	0.381479	2.58275e-198	8.33197e-194	0.981	0.948	3
HLA-DRA	0.391325	1.3229e-197	4.26767e-193	1	0.99	3
RNASET2	0.531591	4.00933e-195	1.29341e-190	0.93	0.81	3
PRKAG2-AS1	0.305495	1.06347e-193	3.43075e-189	0.327	0.093	3
FCGR2B	0.479729	1.44452e-193	4.66004e-189	0.595	0.258	3
TSC22D3	0.574233	1.24581e-192	4.01899e-188	0.865	0.69	3
NNMT	0.31842	6.41075e-190	2.06811e-185	0.325	0.095	3
OGFRL1	0.579056	1.73264e-188	5.58949e-184	0.669	0.412	3
TREM2	0.633761	1.86816e-187	6.02668e-183	0.732	0.445	3
GPR155	0.341783	5.90728e-187	1.90569e-182	0.322	0.094	3
CELF2	0.522476	1.27478e-185	4.11245e-181	0.757	0.516	3
RB1	0.461308	1.94735e-183	6.28216e-179	0.571	0.279	3
RGS18	0.349105	8.79857e-183	2.83842e-178	0.467	0.179	3
C3AR1	0.459204	1.54973e-181	4.99944e-177	0.618	0.318	3
RPS28	0.268958	6.83389e-181	2.20461e-176	0.999	0.99	3
RPS27	0.314209	7.84312e-181	2.53019e-176	0.999	0.994	3
PRPF38B	0.518417	1.02759e-178	3.315e-174	0.727	0.486	3
MALAT1	0.308017	3.0064e-178	9.69864e-174	1	0.997	3
IGFBP7	0.578757	1.1585e-177	3.73733e-173	0.556	0.269	3
PLXDC2	0.545212	4.99627e-177	1.6118e-172	0.751	0.537	3
CST3	0.327766	1.02683e-176	3.31254e-172	0.999	0.98	3
PDK4	0.708647	3.00624e-176	9.69813e-172	0.454	0.198	3
APBB1IP	0.499396	1.99754e-174	6.44408e-170	0.612	0.355	3
CD84	0.447763	4.47671e-174	1.44419e-169	0.606	0.313	3
METTL7A	0.377971	4.50701e-173	1.45396e-168	0.46	0.186	3
IL13RA1	0.488326	6.89262e-173	2.22356e-168	0.655	0.399	3
FGL2	0.403973	3.9059e-171	1.26004e-166	0.798	0.469	3
HMGB1	0.399702	4.52019e-171	1.45821e-166	0.955	0.851	3
ELMO1	0.456568	7.78734e-171	2.5122e-166	0.475	0.219	3
SGK1	0.612038	2.7106e-169	8.74439e-165	0.792	0.586	3
RASSF4	0.439117	7.39221e-167	2.38473e-162	0.636	0.356	3
DCK	0.383813	1.35561e-166	4.37321e-162	0.49	0.226	3
CD302	0.518931	2.30383e-165	7.43214e-161	0.674	0.435	3
EEF1G	0.318412	1.34314e-163	4.33296e-159	0.308	0.097	3
RPL37	0.309638	4.59385e-163	1.48198e-158	0.996	0.978	3
CSF3R	0.38566	1.99645e-162	6.44053e-158	0.555	0.274	3
LPCAT2	0.469836	7.16508e-162	2.31146e-157	0.561	0.308	3
HLA-DQB1	0.412851	2.28808e-161	7.38136e-157	0.993	0.889	3
AKR1B1	0.46809	1.00792e-160	3.25154e-156	0.711	0.457	3
POLD4	0.447955	1.4359e-160	4.63223e-156	0.493	0.239	3
C1QC	0.567989	1.0862e-159	3.50408e-155	0.877	0.628	3
RPL37A	0.274361	1.22333e-159	3.94646e-155	0.997	0.982	3
DAGLB	0.276071	2.5152e-158	8.11403e-154	0.292	0.091	3
DDX17	0.463228	7.34257e-158	2.36871e-153	0.748	0.53	3
TCF4	0.295054	2.00239e-157	6.45972e-153	0.427	0.17	3
N4BP2L2	0.444797	3.32904e-157	1.07395e-152	0.788	0.58	3
SERPINF1	0.360794	4.03991e-157	1.30327e-152	0.498	0.224	3
HLA-DQA1	0.408711	4.05418e-157	1.30788e-152	0.979	0.85	3
TM6SF1	0.403949	2.12643e-154	6.85988e-150	0.491	0.246	3
TBXAS1	0.438513	5.86875e-153	1.89326e-148	0.67	0.434	3
PIK3R1	0.410096	1.42127e-152	4.585e-148	0.441	0.197	3
PALLD	0.265884	6.74363e-151	2.17549e-146	0.283	0.087	3
KLHL5	0.273253	2.88471e-150	9.30606e-146	0.313	0.104	3
RPS10	0.341406	2.8769e-149	9.28089e-145	0.971	0.935	3
INPP5D	0.340026	5.87606e-147	1.89562e-142	0.438	0.191	3
ST6GAL1	0.271895	1.62692e-142	5.24844e-138	0.282	0.09	3
ARHGAP15	0.349875	2.40908e-141	7.77168e-137	0.452	0.212	3
ADIRF	0.276759	4.60741e-140	1.48635e-135	0.299	0.099	3
CD1D	0.272623	4.72434e-140	1.52407e-135	0.292	0.096	3
GIMAP4	0.419843	7.99727e-140	2.57992e-135	0.602	0.356	3
PRKAG2	0.380249	8.19381e-140	2.64332e-135	0.45	0.206	3
PTGS1	0.294958	1.14527e-139	3.69465e-135	0.353	0.134	3
HLA-DMA	0.343726	3.73494e-138	1.20489e-133	0.974	0.858	3
NUDT3	0.410289	4.07611e-137	1.31495e-132	0.605	0.374	3
FAM105A	0.380339	1.10242e-136	3.5564e-132	0.495	0.255	3
CTTNBP2NL	0.324838	1.89865e-136	6.12506e-132	0.344	0.136	3
RPS6	0.250551	4.7176e-136	1.5219e-131	0.998	0.987	3
RPL3	0.255089	2.00457e-135	6.46675e-131	0.997	0.982	3
ATM	0.376999	2.13129e-135	6.87554e-131	0.487	0.252	3
APOE	0.59388	4.4505e-135	1.43573e-130	0.869	0.699	3
LUC7L3	0.407183	6.99103e-135	2.25531e-130	0.582	0.346	3
EIF4A1	0.525788	1.30202e-134	4.2003e-130	0.805	0.619	3
RPL38	0.268933	5.25546e-133	1.69541e-128	0.994	0.972	3
HNRNPA1	0.330305	1.38993e-132	4.48391e-128	0.96	0.905	3
SFMBT2	0.271602	2.7472e-132	8.86248e-128	0.329	0.122	3
ZNF791	0.294689	7.91108e-131	2.55211e-126	0.325	0.124	3
FILIP1L	0.351239	2.01976e-130	6.51575e-126	0.356	0.147	3
MARCKS	0.36381	5.51985e-129	1.7807e-124	0.755	0.452	3
LILRB4	0.43196	1.88406e-128	6.07799e-124	0.644	0.402	3
MNDA	0.344239	3.75545e-127	1.21151e-122	0.859	0.661	3
CLEC5A	0.352122	1.48321e-126	4.78483e-122	0.403	0.17	3
EMB	0.252505	5.4942e-126	1.77243e-121	0.376	0.151	3
ENTPD1	0.325334	7.58733e-125	2.44767e-120	0.491	0.247	3
RPL34	0.262171	1.64786e-124	5.31598e-120	1	0.992	3
SLA	0.460097	1.45983e-123	4.70941e-119	0.627	0.419	3
FAM26F	0.35144	7.21296e-123	2.3269e-118	0.738	0.474	3
ZFP36L1	0.330022	1.03852e-122	3.35027e-118	0.837	0.567	3
GIMAP7	0.299158	1.10372e-121	3.56059e-117	0.327	0.127	3
SH3KBP1	0.354883	4.19294e-121	1.35264e-116	0.561	0.318	3
RHBDF2	0.346014	2.40342e-120	7.75345e-116	0.433	0.213	3
AOAH	0.304104	2.89951e-119	9.35383e-115	0.428	0.199	3
FRMD4B	0.329887	7.75586e-119	2.50204e-114	0.463	0.236	3
SMAP2	0.392026	9.54909e-119	3.08054e-114	0.639	0.418	3
SRGAP2C	0.342003	1.32432e-118	4.27226e-114	0.331	0.135	3
SIGLEC10	0.277831	3.24402e-118	1.04652e-113	0.361	0.146	3
FYB	0.394515	3.11053e-117	1.00346e-112	0.802	0.628	3
DENND3	0.292259	3.39162e-116	1.09414e-111	0.373	0.16	3
RPL5	0.282015	7.27115e-116	2.34567e-111	0.982	0.943	3
CNPY3	0.368778	6.95455e-115	2.24354e-110	0.755	0.591	3
PPT1	0.378631	8.89773e-115	2.87041e-110	0.843	0.715	3
FCGR2A	0.32808	1.92512e-114	6.21043e-110	0.854	0.687	3
NUDT16	0.351143	1.92117e-111	6.1977e-107	0.526	0.311	3
ADAP2	0.388157	3.3773e-111	1.08952e-106	0.553	0.34	3
ITGB2	0.317859	1.77958e-110	5.74094e-106	0.916	0.804	3
HAVCR2	0.360167	1.98839e-110	6.41456e-106	0.652	0.444	3
MGAT4A	0.331217	6.09598e-110	1.96656e-105	0.506	0.286	3
PRMT2	0.399818	9.84612e-108	3.17636e-103	0.606	0.415	3
CORO1A	0.289823	6.33446e-107	2.0435e-102	0.828	0.544	3
KLHL24	0.266069	1.58569e-106	5.11543e-102	0.321	0.135	3
C1orf54	0.324153	2.02883e-106	6.545e-102	0.48	0.256	3
RPLP0	0.257046	3.30321e-106	1.06562e-101	0.985	0.95	3
GLIPR1	0.338974	6.83719e-106	2.20568e-101	0.79	0.627	3
P2RY13	0.300111	1.01148e-105	3.26302e-101	0.361	0.162	3
FXYD5	0.305216	1.32996e-105	4.29045e-101	0.915	0.81	3
NPM1	0.291082	7.71385e-105	2.48849e-100	0.952	0.856	3
FAM49B	0.323359	1.14659e-104	3.6989e-100	0.825	0.688	3
SLC8A1	0.344868	2.11227e-104	6.8142e-100	0.524	0.316	3
MGP	0.390642	6.55757e-104	2.11547e-99	0.316	0.134	3
CHPT1	0.309223	1.91512e-103	6.17818e-99	0.434	0.228	3
ANKRD44	0.317601	2.66376e-103	8.59328e-99	0.449	0.237	3
ARRDC3	0.275654	2.48083e-102	8.00316e-98	0.394	0.188	3
KRT19	0.283423	3.75475e-102	1.21128e-97	0.275	0.103	3
RP11-347P5.1	0.255585	9.15963e-102	2.9549e-97	0.354	0.154	3
MIS18BP1	0.408409	2.82235e-101	9.10491e-97	0.556	0.363	3
TTC14	0.288664	7.89e-101	2.54532e-96	0.381	0.185	3
EVI2A	0.338103	1.57778e-100	5.08993e-96	0.675	0.478	3
STX6	0.292993	6.33162e-100	2.04258e-95	0.374	0.185	3
KRTCAP2	0.336149	1.86854e-99	6.02791e-95	0.651	0.463	3
PAK1	0.30681	3.42345e-99	1.10441e-94	0.481	0.269	3
CD14	0.503398	1.56388e-98	5.04507e-94	0.811	0.617	3
FOXN3	0.345745	6.90236e-98	2.2267e-93	0.549	0.347	3
POLR2J3	0.362055	6.88172e-97	2.22004e-92	0.519	0.326	3
CLEC4E	0.307308	1.96725e-95	6.34636e-91	0.436	0.222	3
CKLF	0.383513	2.04444e-94	6.59535e-90	0.818	0.653	3
TMA7	0.280383	4.60891e-94	1.48683e-89	0.954	0.855	3
CD300A	0.267149	1.41066e-93	4.55079e-89	0.529	0.297	3
BIN1	0.360901	8.69104e-93	2.80373e-88	0.375	0.193	3
SP100	0.319124	9.66344e-93	3.11743e-88	0.613	0.433	3
LY86	0.341632	1.71898e-92	5.54542e-88	0.759	0.585	3
COX16	0.293155	4.13423e-91	1.3337e-86	0.3	0.132	3
CAPZB	0.293657	3.62032e-90	1.16791e-85	0.867	0.747	3
MIF	0.269688	3.93259e-90	1.26865e-85	0.727	0.545	3
TNPO1	0.350513	1.06044e-89	3.42098e-85	0.41	0.231	3
ST14	0.269243	8.3474e-89	2.69287e-84	0.377	0.191	3
VMP1	0.314327	7.31962e-88	2.36131e-83	0.741	0.566	3
SWAP70	0.288323	1.13126e-87	3.64944e-83	0.438	0.247	3
MAN2A1	0.301894	1.59686e-87	5.15148e-83	0.348	0.175	3
GABPB1-AS1	0.297002	1.68568e-87	5.438e-83	0.276	0.118	3
PNN	0.29597	3.26336e-87	1.05276e-82	0.506	0.309	3
HNRNPA2B1	0.251536	3.80634e-85	1.22793e-80	0.935	0.861	3
CTNND1	0.280469	2.64184e-84	8.52258e-80	0.412	0.231	3
TMEM14C	0.295593	7.0851e-84	2.28565e-79	0.748	0.591	3
KTN1	0.31353	1.16809e-83	3.76826e-79	0.723	0.568	3
HMGN1	0.285973	1.1967e-83	3.86055e-79	0.846	0.702	3
ARGLU1	0.296484	3.6878e-82	1.18969e-77	0.612	0.434	3
ROCK1	0.335321	5.99154e-82	1.93287e-77	0.674	0.527	3
CPM	0.46666	7.93414e-81	2.55955e-76	0.521	0.354	3
MYO1F	0.287491	1.57731e-80	5.0884e-76	0.651	0.479	3
ATF6B	0.273696	2.30114e-80	7.42349e-76	0.432	0.253	3
YIPF4	0.268203	2.66616e-80	8.60104e-76	0.456	0.271	3
EIF4A2	0.282839	3.31171e-80	1.06836e-75	0.809	0.672	3
MGST2	0.295532	3.86249e-80	1.24604e-75	0.632	0.454	3
ATRX	0.320758	4.49634e-80	1.45052e-75	0.562	0.389	3
GCC2	0.309257	9.43874e-80	3.04494e-75	0.509	0.333	3
NHLRC3	0.260744	1.79622e-79	5.7946e-75	0.393	0.22	3
CNTRL	0.27078	2.58226e-78	8.33037e-74	0.374	0.204	3
ATP5I	0.266179	1.6513e-77	5.3271e-73	0.88	0.761	3
PICALM	0.299806	5.81402e-77	1.8756e-72	0.63	0.474	3
WASF2	0.33129	6.27847e-76	2.02543e-71	0.679	0.543	3
SCAMP2	0.293196	1.09062e-73	3.51834e-69	0.537	0.371	3
SRGAP2B	0.259576	8.45081e-72	2.72623e-67	0.307	0.15	3
ABI3	0.285574	3.07929e-71	9.93379e-67	0.535	0.353	3
NUCKS1	0.283848	4.0793e-71	1.31598e-66	0.703	0.557	3
LSP1	0.267824	1.67316e-70	5.39762e-66	0.832	0.678	3
RGS2	0.27364	9.91886e-70	3.19983e-65	0.75	0.547	3
RBMX	0.305017	1.36486e-69	4.40304e-65	0.616	0.471	3
CD163	0.30828	7.50077e-69	2.41975e-64	0.67	0.486	3
CPVL	0.296885	3.72263e-68	1.20092e-63	0.682	0.535	3
PARP1	0.258857	3.92724e-68	1.26693e-63	0.428	0.263	3
INTS10	0.270079	1.05914e-66	3.41678e-62	0.357	0.207	3
DEGS1	0.266729	5.93877e-66	1.91585e-61	0.481	0.318	3
DPYD	0.251652	3.23196e-65	1.04263e-60	0.42	0.257	3
CTSH	0.25027	2.12403e-64	6.85213e-60	0.858	0.727	3
ARF5	0.256126	2.43587e-64	7.85811e-60	0.55	0.39	3
PABPC4	0.27579	5.48084e-61	1.76812e-56	0.657	0.517	3
FEZ2	0.260754	5.57922e-61	1.79985e-56	0.517	0.37	3
MFSD1	0.252224	1.19515e-60	3.85557e-56	0.693	0.572	3
DHRS7	0.267075	1.65195e-60	5.32919e-56	0.607	0.463	3
TGFBR1	0.258978	2.91646e-60	9.4085e-56	0.327	0.183	3
TRIM22	0.274435	6.34939e-60	2.04831e-55	0.518	0.369	3
NCL	0.261894	1.72312e-59	5.55879e-55	0.72	0.584	3
DYNC1I2	0.257916	5.74187e-59	1.85233e-54	0.563	0.424	3
NCOA4	0.311949	6.86243e-59	2.21382e-54	0.605	0.48	3
HLA-DOA	0.269455	9.6055e-58	3.09873e-53	0.454	0.308	3
SDCCAG8	0.280574	1.54638e-57	4.98862e-53	0.47	0.329	3
GPR65	0.255061	6.42856e-57	2.07385e-52	0.47	0.321	3
CLN8	0.266368	2.41894e-56	7.8035e-52	0.433	0.284	3
BAZ2B	0.255374	9.53352e-56	3.07551e-51	0.422	0.278	3
BEX4	0.270903	1.57342e-55	5.07586e-51	0.484	0.335	3
APEX1	0.250897	4.25009e-55	1.37108e-50	0.584	0.442	3
UBL3	0.285301	3.67838e-53	1.18664e-48	0.454	0.32	3
CNDP2	0.257864	1.41724e-52	4.57202e-48	0.589	0.463	3
FRMD4A	0.26289	1.61893e-50	5.22266e-46	0.364	0.235	3
TAX1BP3	0.270182	5.10929e-38	1.64826e-33	0.464	0.362	3
FCGR3A	0.267535	2.63087e-33	8.48718e-29	0.779	0.699	3
WDR74	0.332375	8.47403e-32	2.73372e-27	0.289	0.191	3
AC090498.1	0.466571	1.24383e-26	4.01261e-22	0.467	0.425	3
HLA-DRB5	0.285836	2.08758e-10	6.73455e-06	0.493	0.68	3
FCER1A	1.99363	0	0	0.726	0.05	4
CD1C	1.73562	0	0	0.741	0.049	4
CLEC10A	1.49305	0	0	0.776	0.155	4
CD1E	1.39513	0	0	0.592	0.039	4
PKIB	0.995673	0	0	0.654	0.14	4
HLA-DPB1	0.963038	0	0	1	0.958	4
HLA-DQB1	0.930008	0	0	0.998	0.891	4
HLA-DQA1	0.864159	0	0	0.996	0.852	4
CST7	0.810163	0	0	0.522	0.138	4
HLA-DPA1	0.780855	0	0	0.999	0.956	4
NDRG2	0.712754	0	0	0.583	0.113	4
CD74	0.627045	0	0	1	0.988	4
PPP1R14A	0.558327	0	0	0.313	0.036	4
GPAT3	0.502666	1.13833e-298	3.67224e-294	0.376	0.072	4
RPS18	0.443799	1.56291e-296	5.04195e-292	1	0.993	4
HLA-DRA	0.589275	2.10106e-288	6.77801e-284	1	0.991	4
RPL3	0.457328	3.32037e-287	1.07115e-282	0.999	0.982	4
RPL4	0.538494	4.457e-287	1.43783e-282	0.987	0.933	4
PPA1	0.871315	7.52181e-280	2.42653e-275	0.818	0.477	4
RPS23	0.42815	7.82876e-272	2.52556e-267	0.996	0.986	4
PLD4	0.490877	5.94792e-267	1.9188e-262	0.548	0.154	4
SLC38A1	0.348497	1.586e-266	5.11644e-262	0.3	0.051	4
FCGR2B	0.758709	9.58514e-266	3.09217e-261	0.685	0.26	4
RPS2	0.427859	1.76605e-261	5.69728e-257	0.999	0.991	4
RPS3	0.411874	6.72666e-258	2.17002e-253	0.996	0.983	4
GPR183	0.921056	1.0675e-257	3.44376e-253	0.856	0.46	4
RPS6	0.431005	5.29401e-255	1.70785e-250	0.997	0.987	4
LGALS2	0.783418	7.07614e-250	2.28276e-245	0.644	0.238	4
RPS7	0.441596	7.77635e-250	2.50865e-245	0.996	0.973	4
RPSA	0.507632	5.95038e-244	1.91959e-239	0.987	0.934	4
RPS3A	0.437238	9.50173e-240	3.06526e-235	0.999	0.986	4
RPL5	0.483361	3.95952e-236	1.27734e-231	0.987	0.944	4
RPL23A	0.408403	2.74214e-233	8.84615e-229	0.996	0.982	4
S100B	1.45588	2.60765e-227	8.41228e-223	0.337	0.077	4
RPL10A	0.408803	1.09456e-217	3.53105e-213	0.993	0.964	4
RPL15	0.369838	5.88716e-217	1.8992e-212	0.998	0.984	4
RPL19	0.349959	5.95171e-213	1.92002e-208	0.999	0.987	4
DUSP4	0.597376	3.29502e-212	1.06297e-207	0.371	0.094	4
LSP1	0.594462	5.50171e-209	1.77485e-204	0.932	0.674	4
RPL11	0.334391	4.99911e-206	1.61271e-201	0.999	0.99	4
RPS4X	0.418616	5.82689e-204	1.87975e-199	0.996	0.98	4
RPS14	0.33051	1.05968e-203	3.41853e-199	0.999	0.991	4
RPL18	0.374479	1.65913e-203	5.35235e-199	0.996	0.978	4
IL1R2	0.416731	1.98739e-200	6.41131e-196	0.273	0.054	4
PAK1	0.492303	1.19914e-194	3.86842e-190	0.613	0.265	4
RPL7A	0.387948	7.24125e-193	2.33603e-188	0.993	0.966	4
HLA-DRB1	0.564516	1.41367e-191	4.56051e-187	0.999	0.965	4
CCND2	0.383068	7.16782e-189	2.31234e-184	0.376	0.105	4
ADAM8	0.330181	5.24083e-188	1.69069e-183	0.423	0.124	4
RPL6	0.377448	5.88501e-185	1.89851e-180	0.996	0.971	4
RPS5	0.373489	6.24913e-185	2.01597e-180	0.992	0.962	4
ARL4C	0.641045	9.61524e-185	3.10188e-180	0.649	0.299	4
RPL31	0.391646	2.58428e-183	8.3369e-179	0.99	0.972	4
CORO1A	0.540469	4.22179e-183	1.36195e-178	0.902	0.546	4
RPS24	0.318627	6.9653e-182	2.24701e-177	0.996	0.989	4
EEF1B2	0.449909	2.38281e-180	7.68695e-176	0.966	0.896	4
GNB2L1	0.368013	1.12359e-179	3.62471e-175	0.99	0.962	4
RPS11	0.373144	6.19451e-172	1.99835e-167	0.991	0.979	4
RPL32	0.300942	3.87588e-169	1.25036e-164	0.998	0.99	4
RPL13	0.295599	1.10087e-168	3.55141e-164	0.999	0.995	4
ACAP1	0.321028	1.01819e-167	3.28467e-163	0.356	0.102	4
RPL10	0.305242	1.1818e-167	3.8125e-163	1	0.995	4
CST3	0.570016	5.39142e-167	1.73927e-162	0.997	0.98	4
RPL9	0.313667	5.68261e-165	1.83321e-160	0.993	0.985	4
CSF2RA	0.520524	1.16011e-163	3.74251e-159	0.732	0.421	4
RUNX3	0.49589	4.55894e-162	1.47071e-157	0.426	0.15	4
RPLP0	0.35634	3.49837e-161	1.12858e-156	0.99	0.95	4
RPL18A	0.32344	1.52207e-160	4.91019e-156	0.997	0.988	4
RPL26	0.325749	1.01022e-158	3.25897e-154	0.998	0.987	4
HNRNPA1	0.401758	3.00502e-157	9.69419e-153	0.979	0.905	4
RPL35A	0.31621	5.65827e-155	1.82536e-150	0.996	0.982	4
REL	0.672242	1.25169e-151	4.03796e-147	0.849	0.65	4
RPL14	0.305949	3.06525e-151	9.88849e-147	0.996	0.973	4
HLA-DMA	0.415856	2.6448e-148	8.53214e-144	0.988	0.861	4
RPS8	0.321907	1.54152e-147	4.97293e-143	0.998	0.981	4
RPS19	0.263965	1.73525e-146	5.59791e-142	0.999	0.994	4
RPL29	0.298124	5.55511e-146	1.79208e-141	0.991	0.975	4
HLA-DMB	0.451317	2.04492e-145	6.59691e-141	0.96	0.763	4
RPL8	0.30577	3.6457e-145	1.1761e-140	0.995	0.984	4
RPS15A	0.295694	9.92533e-145	3.20191e-140	0.992	0.987	4
RPL13A	0.272315	1.41203e-143	4.55519e-139	0.999	0.995	4
CKLF	0.578623	1.39997e-142	4.51631e-138	0.873	0.653	4
COTL1	0.429927	2.68019e-142	8.64629e-138	0.978	0.91	4
RGS10	0.434677	4.98344e-141	1.60766e-136	0.914	0.739	4
RPL37	0.324718	2.81437e-139	9.07914e-135	0.992	0.979	4
RPS15	0.257711	4.97587e-139	1.60522e-134	0.999	0.992	4
ENTPD1	0.48318	4.28117e-138	1.38111e-133	0.541	0.25	4
C12orf75	0.255823	1.74787e-137	5.63862e-133	0.308	0.09	4
RPL27A	0.267659	3.84e-137	1.23878e-132	0.997	0.989	4
RPS29	0.333329	1.19118e-136	3.84275e-132	0.997	0.985	4
RPS27A	0.253624	3.00362e-136	9.68967e-132	0.997	0.991	4
INSIG1	0.845987	3.67355e-136	1.18509e-131	0.598	0.323	4
RPL35	0.258896	6.67097e-134	2.15205e-129	0.995	0.983	4
RGS1	0.516504	3.33466e-133	1.07576e-128	0.866	0.541	4
RPL30	0.292322	3.2668e-132	1.05387e-127	0.995	0.982	4
HMGN1	0.422432	2.34381e-131	7.56112e-127	0.896	0.702	4
GSN	0.562358	2.42537e-131	7.82424e-127	0.871	0.627	4
CTSH	0.449067	3.41647e-128	1.10215e-123	0.901	0.727	4
RPL27	0.275703	3.52061e-128	1.13575e-123	0.993	0.975	4
RPL7	0.273835	5.24493e-127	1.69201e-122	0.996	0.984	4
RPL24	0.276947	2.77991e-126	8.968e-122	0.989	0.969	4
LTB	1.05943	1.45528e-123	4.69473e-119	0.462	0.209	4
LIMD2	0.363588	2.9304e-123	9.45348e-119	0.648	0.324	4
EIF3L	0.426981	3.11907e-123	1.00621e-118	0.85	0.651	4
CXCR4	0.600026	5.3954e-123	1.74056e-118	0.817	0.537	4
PEA15	0.443396	7.60016e-123	2.45181e-118	0.65	0.37	4
JAML	0.602207	4.54507e-122	1.46624e-117	0.704	0.472	4
RPS16	0.282539	5.03172e-122	1.62323e-117	0.995	0.988	4
ADAM28	0.330769	4.5123e-121	1.45567e-116	0.402	0.15	4
HLA-DQB2	1.09132	6.21386e-121	2.00459e-116	0.341	0.129	4
SPINT2	0.470752	1.65644e-120	5.34368e-116	0.765	0.544	4
NR4A3	0.461953	1.41156e-118	4.55368e-114	0.539	0.259	4
BTF3	0.309794	1.96505e-116	6.33926e-112	0.978	0.928	4
EEF1A1	0.256217	5.06528e-116	1.63406e-111	0.999	0.995	4
CD1D	0.271311	5.58893e-114	1.80299e-109	0.306	0.1	4
GDI2	0.420904	3.92835e-113	1.26729e-108	0.852	0.68	4
RPS13	0.261186	2.8379e-112	9.15508e-108	0.996	0.981	4
RPL34	0.261944	9.5753e-112	3.08899e-107	0.999	0.993	4
RPL22	0.25755	1.08985e-111	3.51584e-107	0.987	0.963	4
AKAP13	0.451125	1.00964e-110	3.25711e-106	0.801	0.601	4
STK4	0.406736	1.22823e-109	3.96227e-105	0.694	0.442	4
AREG	0.827184	5.7067e-109	1.84098e-104	0.551	0.28	4
RALA	0.523787	6.32907e-109	2.04176e-104	0.571	0.331	4
CNN2	0.365375	1.06095e-108	3.42262e-104	0.584	0.327	4
MEF2C	0.364793	7.11449e-108	2.29514e-103	0.659	0.343	4
RPS10	0.327407	8.2543e-106	2.66284e-101	0.98	0.936	4
HMGA1	0.410659	5.57405e-105	1.79819e-100	0.645	0.401	4
CEBPD	0.465847	5.22451e-103	1.68543e-98	0.778	0.503	4
PRCP	0.33482	5.89047e-103	1.90026e-98	0.58	0.307	4
RHOF	0.289374	2.48822e-102	8.02701e-98	0.367	0.148	4
STK17B	0.375288	7.45333e-102	2.40445e-97	0.723	0.464	4
RPL41	0.259426	3.21647e-100	1.03763e-95	0.999	0.995	4
RPS21	0.298008	9.16176e-100	2.95558e-95	0.987	0.948	4
RPS27	0.257348	1.48991e-99	4.80646e-95	1	0.994	4
MS4A6A	0.502767	7.16347e-99	2.31094e-94	0.858	0.727	4
RPS17	0.325542	8.96934e-99	2.89351e-94	0.896	0.896	4
EEF2	0.327364	1.36218e-97	4.3944e-93	0.952	0.867	4
IDH2	0.367951	9.18646e-97	2.96355e-92	0.58	0.332	4
CYTIP	0.375087	6.30654e-96	2.03449e-91	0.687	0.432	4
RNASE6	0.453175	8.47956e-96	2.73551e-91	0.759	0.494	4
YWHAH	0.626384	1.5283e-94	4.93031e-90	0.836	0.671	4
SEPT6	0.333583	2.22808e-93	7.1878e-89	0.437	0.214	4
SERPINF1	0.36773	8.0663e-89	2.60219e-84	0.469	0.234	4
PRMT9	0.327607	3.28176e-87	1.0587e-82	0.358	0.156	4
HINT1	0.317603	3.78612e-86	1.2214e-81	0.934	0.833	4
DENND1B	0.280064	3.63782e-85	1.17356e-80	0.366	0.168	4
TCOF1	0.360868	4.40992e-85	1.42264e-80	0.417	0.202	4
SERPINB9	0.298213	1.91441e-82	6.17587e-78	0.571	0.301	4
FAM49B	0.301085	9.1527e-82	2.95266e-77	0.858	0.69	4
NFKBID	0.334202	9.68714e-81	3.12507e-76	0.449	0.229	4
PLEKHO1	0.290974	1.88864e-80	6.09274e-76	0.537	0.294	4
HLA-DQA2	0.795034	7.57807e-80	2.44469e-75	0.628	0.457	4
TMEM109	0.357601	2.68774e-79	8.67065e-75	0.48	0.276	4
ACTG1	0.321326	9.89302e-79	3.19149e-74	0.991	0.961	4
NPM1	0.290849	1.37512e-78	4.43615e-74	0.954	0.858	4
KCNMB1	0.270312	7.5166e-77	2.42485e-72	0.32	0.136	4
SUB1	0.296786	1.10347e-76	3.55979e-72	0.911	0.827	4
RGS2	0.308332	4.33737e-74	1.39924e-69	0.805	0.548	4
EIF3F	0.309929	9.43847e-74	3.04485e-69	0.855	0.714	4
C12orf45	0.282681	1.54045e-73	4.96949e-69	0.362	0.176	4
GAPT	0.36156	8.33724e-73	2.68959e-68	0.35	0.162	4
AP1S2	0.311054	2.80733e-72	9.05645e-68	0.813	0.617	4
OGFRL1	0.411314	3.12682e-72	1.00871e-67	0.626	0.422	4
MZT2A	0.285189	1.82696e-68	5.89376e-64	0.547	0.338	4
OSBPL8	0.292895	1.68522e-67	5.43653e-63	0.598	0.394	4
IL13RA1	0.296292	6.52496e-67	2.10495e-62	0.615	0.409	4
GLTSCR2	0.283411	1.34165e-66	4.32815e-62	0.896	0.774	4
LDLRAD4	0.266351	6.03796e-66	1.94785e-61	0.44	0.247	4
ARF6	0.325952	9.60952e-66	3.10003e-61	0.726	0.554	4
KMT2E	0.279739	1.38996e-65	4.48401e-61	0.683	0.477	4
AXL	0.489355	2.00739e-65	6.47583e-61	0.552	0.375	4
GLIPR1	0.294448	2.51136e-65	8.10164e-61	0.802	0.631	4
ITGB2	0.276393	1.17509e-64	3.79084e-60	0.925	0.806	4
ZFP36	0.347903	1.31263e-64	4.23455e-60	0.917	0.809	4
KCNK6	0.283449	2.27296e-64	7.33258e-60	0.366	0.191	4
ARF5	0.262779	4.13796e-64	1.33491e-59	0.596	0.391	4
CLEC4A	0.268006	1.0739e-63	3.4644e-59	0.563	0.359	4
SGK1	0.449399	4.45404e-63	1.43687e-58	0.76	0.594	4
IL2RG	0.285848	3.83488e-62	1.23713e-57	0.526	0.337	4
HGSNAT	0.257948	4.55922e-62	1.47081e-57	0.415	0.226	4
PIM3	0.369401	1.6603e-61	5.35613e-57	0.531	0.335	4
HNRNPA0	0.260831	9.52311e-61	3.07216e-56	0.759	0.583	4
RBM39	0.265699	2.25115e-60	7.26221e-56	0.865	0.725	4
JUNB	0.388315	3.07136e-60	9.9082e-56	0.922	0.859	4
GNA15	0.36347	9.89155e-60	3.19101e-55	0.496	0.319	4
TUBA1A	0.471516	1.13552e-59	3.66319e-55	0.681	0.516	4
SNHG15	0.275874	1.23133e-59	3.97228e-55	0.424	0.237	4
CD86	0.348699	1.51113e-59	4.87491e-55	0.694	0.519	4
MARCKSL1	0.270208	1.20209e-58	3.87793e-54	0.408	0.213	4
CDKN1A	0.349195	3.20899e-58	1.03522e-53	0.636	0.46	4
NR4A2	0.372936	6.03339e-58	1.94637e-53	0.671	0.486	4
DDIT4	0.413253	1.44366e-57	4.65726e-53	0.554	0.342	4
IL18	0.31048	3.12032e-57	1.00662e-52	0.598	0.417	4
EZR	0.412967	5.42431e-57	1.74988e-52	0.664	0.495	4
TNFAIP8	0.253982	3.72986e-56	1.20325e-51	0.503	0.303	4
STK17A	0.270358	8.0068e-56	2.58299e-51	0.37	0.202	4
FBL	0.262367	2.10357e-55	6.78611e-51	0.579	0.401	4
SRSF2	0.280878	6.08757e-55	1.96385e-50	0.804	0.673	4
RASSF5	0.271689	1.50143e-54	4.84361e-50	0.493	0.316	4
H2AFV	0.260815	9.42832e-53	3.04158e-48	0.715	0.548	4
C15orf48	0.348978	1.19545e-52	3.85652e-48	0.65	0.491	4
RPL36A	0.265264	6.61862e-51	2.13517e-46	0.958	0.869	4
SET	0.257257	1.04215e-49	3.36196e-45	0.761	0.604	4
DUSP2	0.303329	4.02002e-48	1.29686e-43	0.542	0.354	4
GABARAPL2	0.259692	4.17837e-48	1.34794e-43	0.775	0.636	4
MAFF	0.313334	3.05777e-47	9.86435e-43	0.452	0.29	4
JMJD1C	0.279838	3.36971e-47	1.08707e-42	0.664	0.508	4
HERPUD1	0.467457	3.36896e-46	1.08683e-41	0.778	0.643	4
YPEL5	0.295033	2.86349e-45	9.23762e-41	0.658	0.513	4
TMEM14C	0.256176	1.7292e-44	5.5784e-40	0.752	0.595	4
HLA-DRB5	0.60549	4.15481e-44	1.34034e-39	0.721	0.657	4
PLP2	0.270228	1.50579e-43	4.85768e-39	0.629	0.468	4
CPVL	0.402529	3.32389e-41	1.07229e-36	0.667	0.54	4
SRSF7	0.297131	5.3351e-41	1.7211e-36	0.719	0.578	4
SYAP1	0.253335	7.14493e-41	2.30495e-36	0.549	0.398	4
ZNF331	0.324898	7.99872e-41	2.58039e-36	0.504	0.343	4
FILIP1L	0.278038	2.96788e-40	9.57439e-36	0.288	0.158	4
ACTB	0.268706	5.98826e-39	1.93181e-34	1	0.998	4
BHLHE40	0.267275	4.58549e-38	1.47928e-33	0.541	0.395	4
CREM	0.429156	1.55471e-37	5.0155e-33	0.607	0.484	4
CD83	0.434591	4.36378e-37	1.40776e-32	0.703	0.64	4
ID2	0.377609	8.88336e-31	2.86577e-26	0.799	0.72	4
PLAC8	0.298029	7.64804e-25	2.46726e-20	0.417	0.291	4
LMNA	0.453895	1.41857e-21	4.57629e-17	0.644	0.577	4
ZFP36L2	0.291429	2.3275e-18	7.50853e-14	0.753	0.709	4
FCN1	1.40979	0	0	0.908	0.253	5
LST1	1.35939	0	0	0.996	0.919	5
IFITM2	1.34684	0	0	0.917	0.536	5
LILRB2	1.16992	0	0	0.789	0.265	5
CD48	1.09343	0	0	0.885	0.417	5
CFP	1.07313	0	0	0.774	0.195	5
LINC01272	1.05678	0	0	0.845	0.456	5
NAP1L1	1.03571	0	0	0.965	0.847	5
COTL1	1.02084	0	0	0.987	0.91	5
LILRA5	0.97906	0	0	0.633	0.156	5
POU2F2	0.935811	0	0	0.621	0.156	5
CORO1A	0.926318	0	0	0.93	0.544	5
APOBEC3A	0.916044	0	0	0.396	0.066	5
AIF1	0.862918	0	0	0.997	0.949	5
MTSS1	0.848027	0	0	0.556	0.102	5
SAT1	0.840557	0	0	0.998	0.989	5
LIMD2	0.834843	0	0	0.739	0.317	5
CDKN1C	0.827932	0	0	0.411	0.039	5
CD79B	0.806847	0	0	0.428	0.031	5
ZNF703	0.788032	0	0	0.385	0.039	5
FAM65B	0.774462	0	0	0.501	0.09	5
CTSS	0.762373	0	0	0.993	0.946	5
C19orf38	0.744431	0	0	0.56	0.159	5
TESC	0.740836	0	0	0.421	0.059	5
LILRA1	0.618385	0	0	0.389	0.042	5
RPS19	0.610494	0	0	0.999	0.994	5
GPBAR1	0.60563	0	0	0.404	0.08	5
C10orf54	0.862922	8.69535e-305	2.80512e-300	0.846	0.48	5
LRRC25	0.813238	7.15065e-295	2.3068e-290	0.649	0.279	5
FCGR3A	0.875074	3.57442e-288	1.15311e-283	0.929	0.69	5
TNFRSF1B	0.785187	2.71241e-287	8.75023e-283	0.786	0.406	5
HES4	0.743798	1.03623e-285	3.34287e-281	0.438	0.104	5
LYST	0.821383	1.2967e-283	4.18314e-279	0.642	0.277	5
EIF1	0.530206	1.17342e-282	3.78545e-278	0.997	0.987	5
DUSP1	0.761288	8.32939e-280	2.68706e-275	0.972	0.91	5
IFITM3	0.938187	2.32922e-276	7.51405e-272	0.915	0.73	5
SLC25A6	0.616429	1.44136e-272	4.64983e-268	0.964	0.904	5
FAM26F	0.792376	2.83112e-271	9.1332e-267	0.834	0.474	5
RPS9	0.432936	4.68924e-271	1.51275e-266	0.999	0.99	5
CYTIP	0.922231	7.54588e-271	2.4343e-266	0.758	0.426	5
ICAM3	0.747159	4.07459e-263	1.31446e-258	0.559	0.198	5
CDH23	0.409226	4.16838e-257	1.34472e-252	0.265	0.042	5
LYN	0.817977	1.64803e-249	5.31654e-245	0.816	0.581	5
NACA	0.517897	9.45064e-243	3.04878e-238	0.985	0.963	5
IFI30	1.14364	3.1796e-241	1.02574e-236	0.813	0.587	5
RPL21	0.384993	4.70332e-238	1.51729e-233	0.999	0.992	5
ADGRE2	0.637116	5.88061e-230	1.89708e-225	0.504	0.172	5
CFD	0.699839	9.67318e-229	3.12057e-224	0.894	0.604	5
TIMP1	0.519436	2.9992e-227	9.67541e-223	0.937	0.744	5
ADGRE1	0.475885	5.1781e-225	1.67046e-220	0.304	0.066	5
H3F3A	0.416913	9.82262e-222	3.16878e-217	0.994	0.982	5
WARS	0.810284	5.13366e-221	1.65612e-216	0.72	0.415	5
PTPRC	0.483374	3.27047e-214	1.05505e-209	1	1	5
NAAA	0.729185	1.63884e-212	5.2869e-208	0.598	0.284	5
NEAT1	0.558747	1.17162e-211	3.77964e-207	0.996	0.982	5
PLAC8	0.689367	2.73946e-211	8.83749e-207	0.636	0.274	5
NAMPT	0.592187	2.14567e-210	6.92192e-206	0.933	0.772	5
PRELID1	0.610506	3.71391e-209	1.19811e-204	0.891	0.741	5
HLA-E	0.551695	1.04959e-194	3.38596e-190	0.962	0.923	5
RHOC	0.846676	1.92214e-194	6.20082e-190	0.696	0.432	5
RPS27	0.362067	1.19928e-193	3.86888e-189	0.999	0.994	5
SRSF5	0.674509	1.39373e-192	4.49619e-188	0.894	0.785	5
PRKCB	0.521782	2.32531e-190	7.50143e-186	0.494	0.18	5
MYO1G	0.652621	2.27503e-186	7.33924e-182	0.624	0.334	5
PAG1	0.713824	4.2624e-186	1.37505e-181	0.603	0.32	5
RPL8	0.380329	1.12233e-185	3.62064e-181	0.999	0.984	5
ADA	0.466802	1.93659e-184	6.24745e-180	0.322	0.085	5
RPL26	0.344883	2.7589e-184	8.90022e-180	0.997	0.987	5
FAM45A	0.566631	2.79491e-184	9.01637e-180	0.482	0.191	5
TCF7L2	0.687377	2.88563e-184	9.30903e-180	0.577	0.281	5
CD300E	0.496279	1.92045e-183	6.19538e-179	0.428	0.132	5
FAM110A	0.641969	5.64693e-181	1.8217e-176	0.397	0.136	5
FGL2	0.62541	7.78879e-180	2.51266e-175	0.795	0.478	5
SYTL1	0.460783	4.41859e-177	1.42544e-172	0.296	0.077	5
PABPC1	0.429855	9.47434e-177	3.05642e-172	0.975	0.941	5
RGS2	0.623167	1.5677e-176	5.0574e-172	0.845	0.545	5
CHST15	0.361519	1.3637e-174	4.3993e-170	0.287	0.068	5
JUNB	0.647981	3.44069e-173	1.10997e-168	0.937	0.858	5
C5AR1	0.768306	3.06587e-171	9.89048e-167	0.782	0.564	5
GNG2	0.487494	6.17255e-171	1.99126e-166	0.382	0.122	5
VAMP5	0.663341	1.97782e-169	6.38044e-165	0.75	0.498	5
SIGLEC10	0.517294	2.68584e-169	8.66453e-165	0.421	0.148	5
NFKBIZ	0.756493	2.29995e-167	7.41962e-163	0.726	0.476	5
PTMA	0.335579	1.32006e-165	4.2585e-161	0.999	0.989	5
SNX18	0.554016	1.68969e-162	5.45095e-158	0.424	0.163	5
S100A4	0.474528	3.50301e-162	1.13007e-157	0.999	0.953	5
CD55	0.6717	8.6909e-159	2.80368e-154	0.741	0.514	5
RPL10	0.313125	7.70547e-158	2.48578e-153	0.999	0.995	5
GMFG	0.507361	6.60723e-156	2.13149e-151	0.919	0.831	5
FCER1G	0.376037	2.00456e-154	6.46673e-150	0.997	0.972	5
FGR	0.592754	2.64113e-153	8.52028e-149	0.699	0.473	5
STXBP2	0.534635	1.73118e-150	5.5848e-146	0.851	0.624	5
STK17B	0.652252	1.21106e-148	3.90689e-144	0.699	0.466	5
RPL18A	0.296447	3.50532e-148	1.13082e-143	0.997	0.988	5
MPEG1	0.52615	6.90591e-148	2.22785e-143	0.626	0.337	5
RP3-395M20.12	0.397045	3.56239e-146	1.14923e-141	0.272	0.073	5
BIN2	0.582179	4.0749e-146	1.31456e-141	0.535	0.285	5
ICAM2	0.546796	2.31921e-143	7.48177e-139	0.477	0.228	5
GCH1	0.448443	7.66858e-143	2.47388e-138	0.386	0.139	5
UQCRB	0.386826	8.64493e-143	2.78885e-138	0.976	0.936	5
RPL34	0.280722	4.49564e-142	1.45029e-137	0.998	0.993	5
SLC2A6	0.54184	6.03245e-140	1.94607e-135	0.379	0.147	5
KLF2	0.722052	1.18979e-139	3.83825e-135	0.607	0.359	5
FOS	0.628432	1.24031e-138	4.00123e-134	0.921	0.842	5
RGS18	0.480336	2.55096e-138	8.22938e-134	0.451	0.189	5
AP1S2	0.496354	3.6832e-138	1.1882e-133	0.818	0.617	5
TKT	0.511929	7.12704e-138	2.29918e-133	0.855	0.709	5
TSC22D3	0.712833	3.07396e-137	9.9166e-133	0.831	0.698	5
FAU	0.257505	4.52662e-137	1.46029e-132	0.997	0.986	5
DRAP1	0.522127	1.01099e-136	3.26147e-132	0.83	0.706	5
CARD16	0.506142	3.30235e-135	1.06534e-130	0.82	0.656	5
ZEB2	0.565227	2.95909e-131	9.54602e-127	0.798	0.671	5
UTRN	0.544488	2.15022e-130	6.93662e-126	0.49	0.247	5
PECAM1	0.607219	1.00015e-128	3.22649e-124	0.672	0.457	5
MAFB	0.660824	1.97541e-128	6.37268e-124	0.779	0.569	5
MT2A	0.74336	7.77956e-125	2.50969e-120	0.834	0.672	5
RPS15A	0.261472	1.11921e-123	3.61057e-119	0.996	0.987	5
PTP4A2	0.621322	3.24978e-123	1.04838e-118	0.751	0.622	5
PSMB9	0.531198	4.38609e-123	1.41495e-118	0.788	0.631	5
TRAF3IP3	0.379065	5.2852e-123	1.70501e-118	0.331	0.117	5
ABI3	0.54822	8.39152e-119	2.7071e-114	0.579	0.355	5
LILRB1	0.548832	1.41081e-117	4.55126e-113	0.448	0.226	5
MTPN	0.561425	1.77183e-117	5.71593e-113	0.754	0.616	5
PILRA	0.51916	3.56213e-117	1.14914e-112	0.713	0.521	5
ZFAND5	0.632389	3.30977e-116	1.06773e-111	0.795	0.697	5
RPL41	0.261087	5.78766e-116	1.8671e-111	0.999	0.995	5
EEF1D	0.324824	3.26369e-115	1.05287e-110	0.967	0.942	5
NR4A1	0.571814	2.71699e-114	8.765e-110	0.604	0.371	5
SAMSN1	0.56543	4.40184e-112	1.42003e-107	0.708	0.505	5
TMPO	0.453935	5.80262e-111	1.87192e-106	0.382	0.167	5
SERP1	0.385917	1.65215e-110	5.32982e-106	0.91	0.864	5
CAMK1	0.420036	2.07445e-110	6.69217e-106	0.415	0.186	5
MALAT1	0.294167	3.96956e-110	1.28058e-105	1	0.997	5
PFDN5	0.289199	4.09241e-110	1.32021e-105	0.986	0.97	5
UBC	0.441139	7.79769e-110	2.51553e-105	0.96	0.927	5
ADGRE5	0.548228	5.11988e-109	1.65167e-104	0.642	0.437	5
CPPED1	0.494578	5.67332e-109	1.83021e-104	0.503	0.294	5
WSB1	0.528528	1.1856e-108	3.82473e-104	0.772	0.667	5
CDKN2D	0.399519	4.41821e-108	1.42532e-103	0.291	0.105	5
LILRA2	0.415318	3.10873e-107	1.00288e-102	0.382	0.168	5
CLEC12A	0.550968	8.93864e-107	2.8836e-102	0.589	0.386	5
CD300A	0.480844	6.70365e-106	2.1626e-101	0.532	0.303	5
UNC119	0.495295	8.48229e-105	2.73639e-100	0.406	0.2	5
RPS17	0.298243	3.34351e-104	1.07862e-99	0.985	0.889	5
TLE4	0.485113	9.41344e-104	3.03678e-99	0.477	0.258	5
MS4A7	0.504122	3.74815e-103	1.20915e-98	0.889	0.785	5
ARL4A	0.619674	5.78778e-103	1.86714e-98	0.677	0.508	5
HCK	0.517532	7.48375e-103	2.41426e-98	0.704	0.561	5
CD37	0.421522	4.13353e-102	1.33348e-97	0.882	0.78	5
EMP3	0.417634	7.54518e-100	2.43407e-95	0.945	0.86	5
SPN	0.59107	1.77188e-99	5.71608e-95	0.584	0.395	5
BID	0.50389	1.09613e-98	3.53611e-94	0.665	0.5	5
RPS8	0.251699	1.03199e-97	3.32919e-93	0.995	0.981	5
ZBTB16	0.41571	1.56429e-96	5.0464e-92	0.283	0.101	5
MAPKAPK3	0.509631	5.35292e-96	1.72685e-91	0.518	0.333	5
PPM1F	0.335596	1.17454e-94	3.78906e-90	0.253	0.088	5
ITGAL	0.430763	3.79018e-94	1.22271e-89	0.358	0.168	5
ABRACL	0.474242	4.7258e-94	1.52454e-89	0.701	0.58	5
CASP1	0.468811	2.53605e-93	8.1813e-89	0.666	0.52	5
CUX1	0.468576	6.3482e-92	2.04793e-87	0.433	0.236	5
RHOB	0.701326	1.69796e-91	5.47762e-87	0.721	0.583	5
SERPINA1	0.305708	6.45957e-91	2.08386e-86	0.954	0.825	5
RAC2	0.463035	1.3083e-90	4.22056e-86	0.679	0.509	5
SMAP2	0.517213	3.09021e-90	9.96901e-86	0.608	0.427	5
RPL36A	0.348149	5.59154e-88	1.80383e-83	0.93	0.871	5
RNASET2	0.324536	9.27297e-88	2.99146e-83	0.898	0.816	5
ZFP36	0.400136	1.367e-87	4.40993e-83	0.9	0.811	5
FPR2	0.420894	2.24902e-86	7.25535e-82	0.306	0.129	5
HES1	0.722544	2.93872e-86	9.4803e-82	0.326	0.143	5
CD52	0.30079	2.52753e-84	8.15382e-80	0.924	0.708	5
RASSF5	0.504294	1.23005e-83	3.96813e-79	0.503	0.315	5
SMCHD1	0.437313	1.78253e-82	5.75044e-78	0.457	0.265	5
PTPN6	0.482244	2.00343e-82	6.46307e-78	0.667	0.533	5
DDX5	0.318845	1.04294e-81	3.36452e-77	0.951	0.935	5
ITGA4	0.341584	2.32348e-81	7.49553e-77	0.31	0.135	5
FYN	0.308629	2.17372e-80	7.01242e-76	0.276	0.108	5
ZFAS1	0.34685	1.89567e-79	6.11542e-75	0.878	0.81	5
MYO1F	0.429444	6.19478e-78	1.99844e-73	0.63	0.486	5
ATP5G2	0.28608	7.20917e-78	2.32568e-73	0.957	0.916	5
FAM49A	0.436827	8.28128e-78	2.67154e-73	0.486	0.294	5
TPM3	0.341097	3.52758e-76	1.138e-71	0.89	0.831	5
OAZ2	0.447547	2.54245e-75	8.20194e-71	0.537	0.369	5
TNFSF10	0.555726	8.14501e-75	2.62758e-70	0.43	0.255	5
RILPL2	0.425922	4.56234e-74	1.47181e-69	0.668	0.531	5
HIGD2A	0.342854	1.2193e-73	3.93346e-69	0.842	0.765	5
CNIH4	0.505002	2.90602e-73	9.37483e-69	0.56	0.411	5
LAMTOR4	0.325849	7.00524e-73	2.25989e-68	0.889	0.836	5
CMTM6	0.380587	1.40064e-72	4.51845e-68	0.774	0.694	5
RHOG	0.379938	1.6642e-72	5.36872e-68	0.789	0.715	5
EVI2B	0.382206	6.23757e-72	2.01224e-67	0.777	0.679	5
CSK	0.425611	1.29356e-71	4.17302e-67	0.481	0.317	5
RP11-347P5.1	0.66171	9.4826e-71	3.05909e-66	0.331	0.161	5
DUSP6	0.438552	1.03773e-70	3.34773e-66	0.505	0.322	5
KLF3	0.443491	1.46018e-70	4.71055e-66	0.423	0.254	5
ARPC3	0.258772	2.25251e-69	7.2666e-65	0.968	0.943	5
LCP1	0.324502	2.28614e-69	7.37507e-65	0.829	0.756	5
BIRC3	0.361716	2.59307e-69	8.36524e-65	0.436	0.239	5
SSH2	0.381243	6.85967e-69	2.21293e-64	0.432	0.257	5
RNF144B	0.447333	7.79437e-69	2.51446e-64	0.436	0.26	5
PSME1	0.351507	1.02713e-68	3.31353e-64	0.834	0.775	5
RP5-1171I10.5	0.399631	2.94844e-68	9.51165e-64	0.373	0.2	5
ARHGDIB	0.301251	5.11682e-68	1.65068e-63	0.927	0.882	5
GBP2	0.451914	1.22233e-67	3.94324e-63	0.519	0.367	5
RAP1B	0.462152	3.26535e-67	1.0534e-62	0.615	0.502	5
PMAIP1	0.326239	1.11333e-66	3.59159e-62	0.429	0.233	5
FYB	0.376036	1.20041e-66	3.87251e-62	0.754	0.636	5
01-Mar.1	0.338675	1.82012e-66	5.87172e-62	0.258	0.105	5
EEF2	0.285116	1.92254e-65	6.20212e-61	0.918	0.87	5
CHD1	0.39759	2.67063e-64	8.61546e-60	0.515	0.352	5
CLEC7A	0.343523	3.77521e-64	1.21788e-59	0.762	0.679	5
SRGAP2B	0.374503	6.08635e-64	1.96346e-59	0.314	0.154	5
PGLS	0.352629	3.98022e-63	1.28402e-58	0.732	0.642	5
IRAK3	0.380344	4.48477e-61	1.44679e-56	0.443	0.284	5
TES	0.380398	6.42891e-61	2.07397e-56	0.391	0.229	5
RNF149	0.344687	2.38196e-60	7.68421e-56	0.738	0.651	5
CCDC69	0.285492	4.7908e-60	1.54551e-55	0.292	0.139	5
SLC7A7	0.350627	3.21478e-59	1.03709e-54	0.723	0.597	5
LILRB3	0.388452	3.22923e-59	1.04175e-54	0.504	0.364	5
NBPF19	0.286126	2.71739e-58	8.76631e-54	0.261	0.117	5
FKBP1A	0.276306	3.83089e-58	1.23585e-53	0.893	0.828	5
RSRP1	0.391268	4.7336e-58	1.52706e-53	0.517	0.368	5
RABGAP1L	0.396653	9.11893e-58	2.94177e-53	0.359	0.209	5
NBPF14	0.291643	4.72432e-57	1.52407e-52	0.282	0.138	5
CCNI	0.282533	6.21097e-57	2.00366e-52	0.885	0.842	5
WAC-AS1	0.359673	5.31496e-56	1.71461e-51	0.302	0.162	5
DDX21	0.370122	5.46319e-56	1.76243e-51	0.672	0.58	5
ZCCHC6	0.379801	1.78538e-55	5.75963e-51	0.346	0.199	5
EIF3K	0.2555	2.76673e-55	8.92547e-51	0.89	0.848	5
HSBP1	0.341697	2.8607e-55	9.22862e-51	0.745	0.677	5
RASGRP2	0.350675	4.71477e-54	1.52099e-49	0.374	0.231	5
VMP1	0.37008	2.03622e-53	6.56884e-49	0.675	0.576	5
HOTAIRM1	0.336196	2.97617e-53	9.60112e-49	0.331	0.183	5
IRF1	0.499955	3.25423e-53	1.04982e-48	0.543	0.412	5
MSN	0.313097	7.50789e-53	2.42204e-48	0.741	0.692	5
GDI2	0.321217	9.97499e-53	3.21793e-48	0.756	0.688	5
GSTK1	0.32449	1.19317e-51	3.84918e-47	0.741	0.667	5
GLTSCR2	0.27803	1.62336e-51	5.23697e-47	0.846	0.778	5
SELPLG	0.388794	2.01138e-51	6.48871e-47	0.506	0.378	5
RYBP	0.30973	6.8258e-51	2.202e-46	0.328	0.182	5
RBM3	0.297811	1.10985e-50	3.58038e-46	0.835	0.78	5
PTPRE	0.332675	2.49121e-50	8.03664e-46	0.579	0.445	5
LRRFIP1	0.285124	3.38398e-50	1.09167e-45	0.864	0.801	5
AP2A1	0.315075	6.74043e-50	2.17446e-45	0.307	0.173	5
GPSM3	0.292414	1.02809e-49	3.31663e-45	0.799	0.749	5
EIF3F	0.287902	2.41078e-49	7.77717e-45	0.782	0.719	5
PKN1	0.333106	1.5388e-48	4.96415e-44	0.364	0.229	5
LINC00936	0.453588	4.92068e-48	1.58741e-43	0.581	0.449	5
CALM2	0.269657	5.01463e-48	1.61772e-43	0.933	0.913	5
STK10	0.330776	1.498e-47	4.83255e-43	0.366	0.234	5
DAZAP2	0.295088	2.02734e-47	6.54019e-43	0.762	0.721	5
WAS	0.34479	6.88425e-47	2.22086e-42	0.522	0.413	5
SLC11A1	0.301057	8.31649e-47	2.6829e-42	0.732	0.603	5
RBP7	0.252826	4.87575e-46	1.57292e-41	0.256	0.128	5
ERICH1	0.350917	5.28551e-46	1.7051e-41	0.456	0.336	5
SEC14L1	0.335577	4.7718e-45	1.53938e-40	0.452	0.32	5
VASP	0.31527	5.83768e-45	1.88324e-40	0.722	0.635	5
RGS19	0.375802	1.65543e-44	5.34041e-40	0.576	0.488	5
HCLS1	0.264963	1.83137e-44	5.90801e-40	0.705	0.636	5
CELF2	0.345284	3.25082e-44	1.04872e-39	0.623	0.533	5
ATG3	0.339442	3.31552e-44	1.06959e-39	0.609	0.536	5
NEDD9	0.265034	1.1746e-43	3.78924e-39	0.254	0.13	5
ISG20	0.278135	2.34798e-43	7.57458e-39	0.392	0.241	5
FPR1	0.324245	2.76871e-43	8.93187e-39	0.585	0.472	5
DOCK5	0.269366	3.56048e-43	1.14861e-38	0.268	0.141	5
SULT1A1	0.340522	1.03656e-42	3.34393e-38	0.321	0.198	5
MAP3K1	0.289282	1.56281e-42	5.04162e-38	0.287	0.163	5
RXRA	0.355454	2.21143e-42	7.13407e-38	0.386	0.267	5
SCIMP	0.353275	3.9929e-42	1.28811e-37	0.428	0.319	5
ADRBK1	0.334821	8.53144e-42	2.75224e-37	0.376	0.253	5
OAS1	0.351782	1.24581e-41	4.01898e-37	0.39	0.271	5
YWHAZ	0.267386	1.5766e-41	5.08612e-37	0.805	0.777	5
ARHGEF1	0.287634	1.71688e-41	5.53866e-37	0.335	0.209	5
IER2	0.348252	6.53891e-41	2.10945e-36	0.72	0.637	5
XIST	0.34485	8.01463e-41	2.58552e-36	0.382	0.233	5
SH3BP2	0.318556	9.62168e-41	3.10395e-36	0.378	0.257	5
STX11	0.400388	9.73763e-40	3.14136e-35	0.594	0.499	5
ZNF281	0.283105	1.32457e-39	4.27305e-35	0.269	0.149	5
PPP1CA	0.284915	1.45954e-39	4.70847e-35	0.738	0.684	5
WAC	0.380444	2.59924e-39	8.38516e-35	0.478	0.383	5
SIDT2	0.345388	3.78388e-39	1.22068e-34	0.319	0.207	5
PCGF5	0.348604	4.30178e-39	1.38776e-34	0.431	0.327	5
PSMB8	0.290874	5.89147e-39	1.90059e-34	0.657	0.593	5
GIMAP2	0.349882	4.42652e-38	1.428e-33	0.364	0.25	5
C9orf72	0.277904	7.78031e-38	2.50993e-33	0.364	0.24	5
SNHG8	0.328333	1.02924e-37	3.32032e-33	0.612	0.554	5
SNHG15	0.320883	1.64713e-37	5.31363e-33	0.365	0.242	5
TSPAN14	0.347267	7.05321e-37	2.27536e-32	0.428	0.328	5
AKIRIN2	0.385626	9.71989e-37	3.13564e-32	0.497	0.412	5
GIMAP7	0.282389	1.31795e-36	4.2517e-32	0.253	0.138	5
CSF1R	0.267808	1.47707e-36	4.76504e-32	0.597	0.477	5
PSMB8-AS1	0.295978	1.65647e-36	5.34379e-32	0.324	0.211	5
NUDT16	0.386369	2.06875e-36	6.67377e-32	0.429	0.324	5
CXCR4	0.291982	7.45787e-36	2.40591e-31	0.687	0.547	5
NKTR	0.322871	1.52124e-35	4.90754e-31	0.424	0.317	5
DDX3X	0.32494	2.95796e-35	9.54238e-31	0.623	0.565	5
G0S2	0.419526	6.49694e-35	2.09591e-30	0.486	0.338	5
CDKN1B	0.256709	2.85386e-34	9.20655e-30	0.278	0.166	5
ELF1	0.297078	8.92109e-34	2.87794e-29	0.607	0.549	5
MBD2	0.309844	1.03879e-33	3.35113e-29	0.42	0.318	5
RIN3	0.308782	3.80936e-33	1.2289e-28	0.444	0.347	5
SARAF	0.270566	2.04448e-32	6.5955e-28	0.827	0.741	5
TNFRSF14	0.305105	1.08699e-31	3.50662e-27	0.468	0.382	5
TUBA1A	0.33638	1.54439e-31	4.9822e-27	0.597	0.522	5
NADK	0.257743	1.63611e-31	5.27809e-27	0.298	0.192	5
ARPC4	0.260895	1.9707e-31	6.35748e-27	0.714	0.694	5
GRK6	0.292809	5.24343e-31	1.69153e-26	0.273	0.174	5
ACAA1	0.32515	9.65159e-31	3.1136e-26	0.475	0.404	5
KLF4	0.274315	1.25407e-30	4.04564e-26	0.712	0.631	5
CASP4	0.275458	2.28953e-30	7.38602e-26	0.557	0.505	5
IKZF1	0.315357	3.33662e-30	1.0764e-25	0.375	0.279	5
ATP1A1	0.332086	2.76418e-29	8.91725e-25	0.554	0.499	5
LYL1	0.275749	5.23933e-29	1.69021e-24	0.308	0.211	5
UBE2J1	0.293863	6.22142e-29	2.00703e-24	0.448	0.365	5
TCIRG1	0.303698	1.3612e-28	4.39123e-24	0.507	0.445	5
MIDN	0.297476	2.5554e-28	8.24372e-24	0.486	0.4	5
TBXAS1	0.264569	3.30567e-28	1.06641e-23	0.528	0.452	5
YPEL5	0.253496	7.12436e-28	2.29832e-23	0.579	0.519	5
FGD2	0.271645	1.92204e-26	6.20051e-22	0.311	0.215	5
PABPC4	0.277333	2.79123e-26	9.0045e-22	0.571	0.528	5
MYD88	0.292	5.26481e-26	1.69843e-21	0.426	0.351	5
THEMIS2	0.252652	1.87528e-25	6.04965e-21	0.59	0.542	5
AC090498.1	0.451453	2.13392e-24	6.88403e-20	0.485	0.425	5
TRA2B	0.266301	4.30339e-24	1.38827e-19	0.646	0.625	5
SLC43A2	0.318658	6.79078e-24	2.19071e-19	0.495	0.432	5
ZNF90	0.322229	8.22209e-24	2.65244e-19	0.315	0.229	5
DEDD2	0.290693	2.27405e-23	7.3361e-19	0.343	0.265	5
RIPK2	0.272309	3.48204e-23	1.12331e-18	0.396	0.311	5
PIK3AP1	0.270848	5.35639e-23	1.72797e-18	0.397	0.322	5
HLA-F	0.2718	8.88634e-23	2.86673e-18	0.533	0.481	5
ELF2	0.250675	1.8857e-22	6.08326e-18	0.298	0.213	5
VPS35	0.264684	1.96997e-21	6.35513e-17	0.51	0.474	5
HN1	0.261345	2.46652e-21	7.95699e-17	0.682	0.639	5
NBEAL1	0.348487	2.77079e-20	8.93857e-16	0.578	0.569	5
ERGIC1	0.267046	4.83716e-20	1.56047e-15	0.377	0.313	5
SLC31A2	0.344377	4.98994e-19	1.60975e-14	0.528	0.512	5
ZNF106	0.267135	2.11022e-18	6.80758e-14	0.377	0.314	5
CD300LF	0.275476	2.62075e-18	8.45455e-14	0.353	0.294	5
KLF6	0.257239	7.74174e-18	2.49748e-13	0.841	0.86	5
FKBP5	0.298864	1.43397e-16	4.62598e-12	0.436	0.373	5
FAM46A	0.292413	3.09892e-16	9.99711e-12	0.299	0.235	5
CDC42EP3	0.251814	8.07805e-15	2.60598e-10	0.331	0.274	5
SEPT9	0.334464	3.05528e-11	9.85635e-07	0.368	0.36	5
DNAJB1	0.329861	4.85569e-11	1.56645e-06	0.558	0.538	5
TXNIP	0.263861	6.85788e-09	0.000221235	0.693	0.707	5
MTRNR2L8	0.326521	0.00047351	1	0.266	0.261	5
INS	1.8136	0	0	0.538	0.062	6
IL8	1.57131	0	0	0.273	0.019	6
UQCR11.1	1.38293	0	0	0.682	0.069	6
SPINK1	0.912689	0	0	0.455	0.06	6
TMBIM4.1	0.903926	0	0	0.554	0.054	6
RP11-290F20.3	0.895638	0	0	0.426	0.015	6
TMEM66	0.884861	0	0	0.549	0.062	6
RPSAP58	0.850242	0	0	0.505	0.053	6
NDUFB8.1	0.847597	0	0	0.537	0.051	6
PSMA2.1	0.819081	0	0	0.508	0.051	6
NHP2L1	0.789268	0	0	0.511	0.05	6
C19orf10	0.765519	0	0	0.461	0.039	6
SF3B14	0.742116	0	0	0.494	0.046	6
IGLL5	0.705298	0	0	0.379	0.04	6
LSMD1	0.633815	0	0	0.429	0.04	6
COX6A1P2	0.623595	0	0	0.407	0.038	6
MRP63	0.622228	0	0	0.422	0.038	6
SNORA76	0.573751	0	0	0.363	0.036	6
MMP7	0.564514	0	0	0.371	0.047	6
C1orf63	0.479533	0	0	0.34	0.038	6
NDUFA7.1	0.461142	0	0	0.314	0.029	6
IER3IP1.1	0.42128	0	0	0.309	0.025	6
C1orf86	0.39748	0	0	0.296	0.031	6
C11orf48	0.366755	0	0	0.264	0.02	6
SPP1	1.69437	2.85031e-284	9.19511e-280	0.76	0.25	6
CTRB2	0.745628	1.19506e-281	3.85527e-277	0.305	0.038	6
REG1A	0.740286	8.21273e-280	2.64943e-275	0.41	0.071	6
SNORD3A	0.471678	8.40683e-277	2.71204e-272	0.259	0.027	6
IGFBP7	0.887543	5.19462e-253	1.67579e-248	0.722	0.274	6
AMICA1	0.451103	6.10627e-243	1.96988e-238	0.291	0.039	6
GABARAP	0.90901	9.88552e-242	3.18907e-237	0.801	0.39	6
EIF4A1	0.982165	4.56578e-237	1.47292e-232	0.901	0.624	6
COL3A1	0.578395	4.49577e-226	1.45033e-221	0.309	0.049	6
COX16	0.548107	1.52149e-220	4.90831e-216	0.487	0.131	6
KRT19	0.630137	3.59856e-215	1.16089e-210	0.431	0.104	6
LCN2	0.449844	4.13038e-208	1.33246e-203	0.292	0.048	6
COL1A1	0.569613	6.62659e-204	2.13774e-199	0.299	0.052	6
RPL36A	0.755706	1.33198e-196	4.29696e-192	0.981	0.87	6
MATR3	0.321853	4.71393e-188	1.52071e-183	0.253	0.039	6
MGP	0.618025	1.26244e-175	4.07264e-171	0.458	0.136	6
COL1A2	0.519339	3.0952e-156	9.98512e-152	0.278	0.056	6
LUM	0.513287	4.81055e-156	1.55188e-151	0.278	0.057	6
U2AF1	0.534748	2.96563e-153	9.56712e-149	0.521	0.194	6
FXYD3	0.543336	1.96508e-150	6.33935e-146	0.317	0.075	6
MIF	0.8935	3.43278e-145	1.10741e-140	0.802	0.551	6
USMG5	0.522823	1.88231e-131	6.07234e-127	0.937	0.788	6
TM4SF1	0.4083	7.52048e-130	2.42611e-125	0.306	0.079	6
POLD4	0.515365	1.3169e-129	4.24833e-125	0.555	0.249	6
NBEAL1	0.663512	6.34961e-127	2.04838e-122	0.821	0.556	6
SPARCL1	0.287153	5.25863e-118	1.69643e-113	0.257	0.06	6
ADIRF	0.375324	1.17613e-116	3.79419e-112	0.349	0.106	6
ATP5I	0.497705	2.81661e-112	9.08639e-108	0.911	0.765	6
ACTA2	0.376144	1.01588e-110	3.27723e-106	0.33	0.102	6
NDUFA13	0.484898	1.31065e-103	4.22816e-99	0.845	0.664	6
DDIT4	0.518642	8.50854e-103	2.74485e-98	0.667	0.341	6
RPL36	0.326856	8.99661e-103	2.90231e-98	0.998	0.979	6
MT1X	0.713626	5.32851e-99	1.71898e-94	0.52	0.232	6
RPL17	0.585662	1.26587e-97	4.08371e-93	0.83	0.649	6
MT2A	0.767512	1.20722e-95	3.8945e-91	0.894	0.672	6
RPL41	0.3191	4.7218e-94	1.52325e-89	1	0.995	6
TMA7	0.399542	1.03077e-93	3.32528e-89	0.954	0.86	6
SLC1A3	0.424677	1.54936e-91	4.99823e-87	0.486	0.21	6
NPC2	0.427537	3.93383e-90	1.26905e-85	0.99	0.962	6
RNASE2	0.359388	1.00505e-87	3.24228e-83	0.289	0.091	6
KRTCAP2	0.447046	4.46912e-85	1.44174e-80	0.695	0.47	6
KRT8	0.344287	1.62438e-83	5.24025e-79	0.335	0.122	6
ATP5J2	0.388245	2.98434e-82	9.62747e-78	0.905	0.772	6
RPS28	0.269626	1.40985e-81	4.54817e-77	0.997	0.991	6
NDUFA3	0.440823	2.43169e-81	7.84463e-77	0.802	0.62	6
VMP1	0.43187	1.20435e-80	3.88524e-76	0.785	0.572	6
SPARC	0.443564	7.97943e-80	2.57416e-75	0.418	0.188	6
VCAN	0.513767	9.07344e-80	2.92709e-75	0.551	0.281	6
CD14	0.498785	3.7396e-78	1.20639e-73	0.85	0.625	6
TIMP1	0.724235	6.43427e-77	2.0757e-72	0.922	0.749	6
HMGB2	0.443934	2.15287e-72	6.94516e-68	0.701	0.467	6
FKBP5	0.395171	1.31236e-71	4.23368e-67	0.622	0.365	6
CLU	0.284097	1.41762e-70	4.57324e-66	0.291	0.104	6
MT1E	0.284057	5.19565e-70	1.67612e-65	0.378	0.161	6
UQCRQ	0.373138	3.16756e-69	1.02186e-64	0.878	0.763	6
EEF1G	0.277317	6.31554e-67	2.03739e-62	0.288	0.108	6
COX6B1	0.305035	7.37321e-67	2.3786e-62	0.967	0.896	6
LGALS1	0.367712	5.64019e-66	1.81953e-61	0.991	0.959	6
IFITM3	0.542876	2.51735e-65	8.12096e-61	0.88	0.736	6
GPX1	0.327002	5.87993e-64	1.89687e-59	0.996	0.954	6
PET100	0.375664	5.52399e-63	1.78204e-58	0.707	0.527	6
SNRPG	0.380101	7.67378e-63	2.47556e-58	0.811	0.662	6
CLEC5A	0.384348	4.6811e-61	1.51012e-56	0.391	0.183	6
UBL5	0.299237	2.90378e-57	9.3676e-53	0.934	0.844	6
WDR74	0.475667	2.91777e-57	9.41273e-53	0.38	0.191	6
OST4	0.295867	1.61219e-56	5.20094e-52	0.929	0.854	6
POLR2L	0.371482	2.53716e-56	8.18489e-52	0.828	0.717	6
SLC25A37	0.290193	1.57601e-55	5.08422e-51	0.481	0.257	6
TYMP	0.336012	2.44486e-55	7.88713e-51	0.964	0.914	6
NDUFB1	0.32978	4.59228e-55	1.48147e-50	0.868	0.735	6
IFNGR1	0.352703	2.48154e-53	8.00546e-49	0.736	0.567	6
CALM2	0.276886	5.22278e-53	1.68487e-48	0.973	0.911	6
TPM1	0.309952	3.96201e-52	1.27814e-47	0.357	0.179	6
CD163	0.428819	3.24051e-51	1.04539e-46	0.687	0.495	6
COX5B	0.296908	4.29563e-51	1.38577e-46	0.944	0.854	6
CD63	0.350427	4.74449e-50	1.53057e-45	0.973	0.904	6
TLR2	0.253366	5.75918e-50	1.85791e-45	0.482	0.262	6
ENO1	0.339156	5.84812e-50	1.8866e-45	0.911	0.832	6
C14orf2	0.298587	1.09868e-49	3.54434e-45	0.927	0.846	6
TXNIP	0.35621	4.33223e-49	1.39758e-44	0.884	0.696	6
TPI1	0.327214	5.61008e-49	1.80981e-44	0.919	0.853	6
ITGB2	0.325653	1.32195e-48	4.26461e-44	0.896	0.81	6
CXCR4	0.261647	7.62125e-48	2.45862e-43	0.787	0.545	6
SLIRP	0.318551	1.25319e-47	4.04278e-43	0.709	0.558	6
CTSB	0.318106	4.30922e-47	1.39015e-42	0.958	0.893	6
S100A8	0.683455	2.33703e-45	7.53925e-41	0.76	0.597	6
APOE	0.681009	5.3388e-45	1.7223e-40	0.856	0.708	6
ACTB	0.253637	1.05906e-44	3.41651e-40	0.999	0.998	6
GAPDH	0.312525	1.47713e-44	4.76523e-40	0.996	0.975	6
TREM2	0.531482	1.64177e-43	5.29634e-39	0.619	0.466	6
SLC11A1	0.387723	5.89168e-43	1.90066e-38	0.758	0.604	6
PPIB	0.309678	1.45513e-42	4.69424e-38	0.829	0.726	6
NDUFA1	0.277578	1.93865e-42	6.2541e-38	0.864	0.762	6
ADM	0.455985	5.73451e-42	1.84995e-37	0.337	0.174	6
COX7B	0.283579	1.06009e-41	3.41986e-37	0.913	0.826	6
CEBPD	0.251372	4.86637e-41	1.56989e-36	0.737	0.512	6
MRPL23	0.304674	6.32103e-40	2.03916e-35	0.618	0.467	6
LSP1	0.278452	6.54888e-40	2.11267e-35	0.844	0.685	6
CCL2	1.16971	1.76958e-38	5.70865e-34	0.34	0.175	6
A2M	0.292248	1.33584e-37	4.30942e-33	0.513	0.314	6
CEBPB	0.36624	3.09635e-37	9.98883e-33	0.912	0.812	6
PSMB3	0.288906	4.68841e-37	1.51248e-32	0.82	0.721	6
PLA2G7	0.264362	2.07721e-36	6.70108e-32	0.326	0.165	6
MRPL52	0.265479	2.60845e-36	8.41485e-32	0.614	0.477	6
CTSA	0.338826	4.14004e-35	1.33558e-30	0.652	0.517	6
SHFM1	0.268254	4.5386e-35	1.46415e-30	0.813	0.701	6
LDHA	0.343745	1.52354e-34	4.91492e-30	0.88	0.791	6
UQCR10	0.259942	5.463e-34	1.76236e-29	0.862	0.766	6
ID3	0.354231	1.71688e-33	5.53864e-29	0.351	0.205	6
GPNMB	0.488342	1.87066e-33	6.03474e-29	0.68	0.535	6
PKM	0.273903	2.4734e-33	7.97917e-29	0.896	0.807	6
DYNLT1	0.283385	2.532e-33	8.16822e-29	0.652	0.522	6
C3AR1	0.271809	1.83249e-32	5.91163e-28	0.505	0.34	6
RGS1	0.29153	4.11498e-32	1.32749e-27	0.742	0.556	6
CKLF	0.276794	7.17113e-32	2.31341e-27	0.775	0.664	6
CAPG	0.25691	8.46285e-31	2.73012e-26	0.903	0.774	6
DAD1	0.261976	8.97083e-31	2.89399e-26	0.72	0.624	6
LIPA	0.391272	1.42944e-30	4.61137e-26	0.67	0.564	6
PSMB10	0.268315	1.06832e-29	3.4464e-25	0.51	0.376	6
PDIA3	0.262378	1.64369e-29	5.30256e-25	0.754	0.658	6
ERH	0.252147	1.77767e-29	5.73477e-25	0.719	0.622	6
TAGLN	0.283959	1.8089e-29	5.83552e-25	0.314	0.189	6
NME1	0.295165	7.82069e-29	2.52295e-24	0.451	0.323	6
MNDA	0.267303	1.07359e-28	3.46339e-24	0.778	0.675	6
FPR1	0.28221	1.38385e-28	4.4643e-24	0.613	0.473	6
SDS	0.316997	7.83451e-28	2.52741e-23	0.27	0.14	6
RNF181	0.25608	1.79677e-27	5.79638e-23	0.682	0.578	6
HCST	0.318399	1.92917e-27	6.2235e-23	0.83	0.763	6
ANXA4	0.281353	1.05638e-26	3.40788e-22	0.529	0.407	6
TIMM8B	0.26325	6.38182e-26	2.05878e-21	0.619	0.515	6
SEC61G	0.250027	9.21252e-26	2.97196e-21	0.776	0.735	6
CTSL	0.608327	1.83755e-25	5.92794e-21	0.72	0.617	6
PSAP	0.271492	6.49407e-24	2.09499e-19	0.997	0.969	6
IFI6	0.597064	9.43373e-24	3.04332e-19	0.719	0.603	6
WBP5	0.256799	1.01255e-23	3.26649e-19	0.318	0.203	6
ROMO1	0.2586	1.81715e-23	5.86211e-19	0.607	0.521	6
PDIA6	0.266296	8.6409e-23	2.78755e-18	0.632	0.55	6
EPSTI1	0.294798	6.64546e-21	2.14383e-16	0.501	0.399	6
GLUL	0.287935	1.3102e-20	4.22671e-16	0.925	0.844	6
S100A9	0.379247	3.17555e-19	1.02443e-14	0.864	0.758	6
TGFBI	0.275994	9.51954e-18	3.071e-13	0.743	0.694	6
CD9	0.285584	9.93471e-16	3.20494e-11	0.756	0.635	6
FABP5	0.321731	1.04014e-13	3.35548e-09	0.757	0.631	6
APOC1	0.378799	1.79211e-11	5.78133e-07	0.818	0.721	6
IFI44L	0.25887	7.08029e-08	0.0022841	0.264	0.21	6
ISG15	0.380505	2.89938e-06	0.0935341	0.624	0.603	6
GZMA	0.929493	6.02124e-166	1.94245e-161	0.327	0.076	7
PTPRC	0.740932	7.30968e-134	2.3581e-129	1	1	7
GZMH	0.718041	6.65759e-128	2.14774e-123	0.255	0.058	7
KLRB1	0.926895	2.33867e-124	7.54456e-120	0.262	0.062	7
TRBC1	0.646667	9.54703e-119	3.07987e-114	0.256	0.06	7
CD2	0.643638	1.40063e-104	4.51844e-100	0.284	0.081	7
MALAT1	0.822735	3.6253e-98	1.16952e-93	0.981	0.998	7
CD7	0.582757	2.94608e-94	9.50405e-90	0.279	0.084	7
GZMB	0.500966	4.68092e-86	1.51007e-81	0.282	0.093	7
CCL5	1.29112	3.60997e-85	1.16458e-80	0.417	0.206	7
NKG7	1.48681	5.74296e-64	1.85268e-59	0.402	0.23	7
CD3D	0.676315	2.56394e-62	8.27126e-58	0.293	0.123	7
CST7	0.583628	1.26591e-59	4.08384e-55	0.344	0.157	7
IL32	0.999218	1.16123e-57	3.74612e-53	0.412	0.233	7
FYN	0.390829	2.05662e-51	6.63466e-47	0.274	0.112	7
GNLY	1.36354	2.14219e-34	6.91071e-30	0.274	0.155	7
RUNX3	0.33331	6.63928e-23	2.14183e-18	0.279	0.164	7
BTG1	0.367327	1.24051e-22	4.00188e-18	0.818	0.918	7
FPR1	0.347591	1.50485e-21	4.85464e-17	0.276	0.491	7
GCA	0.474291	7.36175e-21	2.3749e-16	0.268	0.481	7
MNDA	0.544456	7.71752e-20	2.48967e-15	0.442	0.693	7
NEAT1	0.418881	7.27252e-17	2.34612e-12	0.904	0.987	7
MT-ATP6	0.296103	2.16979e-16	6.99974e-12	0.937	0.994	7
ANP32A	0.490089	3.38367e-16	1.09157e-11	0.285	0.473	7
MT-ND4	0.26111	2.0329e-13	6.55812e-09	0.939	0.995	7
CD69	0.575586	1.23089e-12	3.97084e-08	0.316	0.239	7
ACSL1	0.33607	2.48482e-11	8.01602e-07	0.232	0.381	7
SLC11A1	0.270521	4.19013e-11	1.35173e-06	0.422	0.622	7
NCF1	0.26849	4.99659e-11	1.6119e-06	0.301	0.453	7
MEF2A	0.258031	1.62127e-10	5.23021e-06	0.238	0.383	7
AKNA	0.264466	4.57377e-10	1.4755e-05	0.252	0.183	7
CXCR4	0.438149	9.09845e-10	2.93516e-05	0.598	0.555	7
CD55	0.273503	4.60571e-09	0.00014858	0.359	0.539	7
MT-ND3	0.431002	1.21738e-08	0.000392726	0.904	0.989	7
H3F3B	0.265022	2.41981e-08	0.000780631	0.888	0.988	7
RNF149	0.272035	6.6028e-08	0.00213006	0.469	0.667	7
VMP1	0.272844	1.09417e-07	0.00352981	0.419	0.591	7
MTRNR2L8	0.304133	1.21633e-07	0.00392388	0.17	0.266	7
DDX5	0.326299	1.43159e-06	0.0461831	0.792	0.943	7
ISG20	0.286033	2.99679e-06	0.0966764	0.304	0.249	7
MT-CO1	0.282831	3.99357e-06	0.128833	0.958	0.997	7
LTB	0.48782	7.26287e-06	0.2343	0.262	0.225	7
IL1RN	0.335945	1.30936e-05	0.422399	0.241	0.334	7
STK17A	0.290321	4.9009e-05	1	0.251	0.212	7
NAMPT	0.670259	9.70878e-05	1	0.682	0.789	7
RP11-1143G9.4	0.334591	0.000154572	1	0.387	0.52	7
ADGRE5	0.269489	0.000162813	1	0.34	0.457	7
SHOC2	0.27322	0.00017043	1	0.227	0.313	7
CTNNB1	0.333242	0.00020431	1	0.398	0.545	7
PPP2R5C	0.448138	0.000245314	1	0.368	0.37	7
DDX17	0.317024	0.000262541	1	0.411	0.558	7
G0S2	0.534268	0.000329947	1	0.389	0.347	7
ICAM3	0.30214	0.000436246	1	0.261	0.223	7
FAM133B	0.267855	0.00055508	1	0.336	0.456	7
IFITM2	1.11518	0.000636776	1	0.534	0.565	7
PPP1CB	0.260208	0.00110797	1	0.426	0.572	7
IFRD1	0.358881	0.00151028	1	0.301	0.39	7
SOCS3	0.397309	0.00196086	1	0.333	0.417	7
LUC7L3	0.284201	0.00447965	1	0.292	0.373	7
NABP1	0.424792	0.00885999	1	0.26	0.338	7
C15orf48	1.09009	1.66262e-122	5.36361e-118	0.852	0.491	8
EMP1	0.724127	2.73462e-107	8.82188e-103	0.491	0.167	8
LGALS1	0.743554	3.39427e-99	1.09499e-94	0.995	0.959	8
CLEC5A	0.630674	1.09021e-96	3.51701e-92	0.511	0.183	8
GAPDH	0.624325	3.615e-84	1.1662e-79	0.99	0.976	8
CXCL8	0.967599	4.25209e-80	1.37172e-75	0.851	0.583	8
CXCL3	1.28844	2.16456e-79	6.98286e-75	0.762	0.489	8
S100A10	0.647656	9.86534e-79	3.18256e-74	0.983	0.933	8
PHLDA1	0.757955	1.12653e-78	3.63419e-74	0.599	0.297	8
CCL20	1.2528	9.82883e-77	3.17078e-72	0.54	0.24	8
SOD2	0.760843	1.58166e-72	5.10245e-68	0.925	0.769	8
EREG	0.74255	1.66175e-72	5.3608e-68	0.604	0.283	8
CD44	0.511103	2.24952e-72	7.25696e-68	0.949	0.844	8
IER3	0.772301	7.18508e-71	2.31791e-66	0.801	0.526	8
VIM	0.490187	7.2837e-65	2.34972e-60	0.997	0.978	8
ABL2	0.641212	8.99624e-65	2.90219e-60	0.625	0.353	8
CXCL2	0.945502	4.47973e-62	1.44516e-57	0.747	0.483	8
NFKBIA	0.550607	2.1735e-58	7.01171e-54	0.919	0.841	8
CSTB	0.57385	5.33335e-57	1.72054e-52	0.975	0.876	8
CCL3	1.21438	5.73902e-56	1.85141e-51	0.754	0.531	8
FTH1	0.486987	2.63963e-54	8.51545e-50	1	1	8
VCAN	0.492207	1.26249e-51	4.0728e-47	0.564	0.286	8
SDC2	0.602087	1.22523e-50	3.95261e-46	0.317	0.123	8
IL1RN	0.74087	4.31064e-49	1.39061e-44	0.555	0.322	8
S100A11	0.351605	6.8449e-48	2.20817e-43	0.995	0.977	8
SLC16A10	0.47384	1.47988e-47	4.77408e-43	0.34	0.139	8
PLAUR	0.466112	4.87771e-47	1.57355e-42	0.919	0.795	8
ENO1	0.464997	1.92723e-45	6.21724e-41	0.89	0.834	8
CALM1	0.472127	3.50766e-45	1.13157e-40	0.913	0.843	8
SH3BGRL3	0.330455	3.75058e-44	1.20994e-39	0.985	0.962	8
EMP3	0.576655	5.8306e-42	1.88095e-37	0.896	0.865	8
IL1B	0.739008	1.19841e-41	3.86609e-37	0.703	0.501	8
TPI1	0.515595	8.76953e-41	2.82905e-36	0.888	0.855	8
ANPEP	0.461834	1.59302e-40	5.13909e-36	0.52	0.309	8
CCL2	1.02055	3.56565e-40	1.15028e-35	0.375	0.177	8
CTSB	0.448547	3.67457e-40	1.18542e-35	0.952	0.895	8
RGCC	0.62127	7.02803e-40	2.26724e-35	0.796	0.605	8
G0S2	0.549706	8.08055e-40	2.60679e-35	0.601	0.341	8
CTSL	0.732526	3.38371e-38	1.09158e-33	0.756	0.618	8
S100A6	0.331333	1.42333e-37	4.59168e-33	0.993	0.98	8
TIMP1	0.611628	3.78672e-37	1.22159e-32	0.851	0.755	8
CXCL1	1.39879	6.6765e-37	2.15384e-32	0.265	0.107	8
LDHA	0.542211	8.2883e-37	2.67381e-32	0.851	0.793	8
SPP1	1.46592	2.61141e-36	8.4244e-32	0.453	0.27	8
AP2S1	0.338157	1.39967e-35	4.51534e-31	0.891	0.833	8
ANXA2	0.339131	2.07703e-35	6.7005e-31	0.944	0.882	8
FCGR2B	0.500529	2.3828e-35	7.68691e-31	0.491	0.285	8
AQP9	0.403187	6.50938e-35	2.09993e-30	0.426	0.235	8
PKM	0.386145	1.67794e-34	5.41305e-30	0.869	0.81	8
PMP22	0.477148	2.37927e-34	7.67552e-30	0.469	0.281	8
CCL3L3	1.12551	6.17192e-34	1.99106e-29	0.587	0.378	8
SEC61G	0.473403	9.22557e-34	2.97617e-29	0.789	0.735	8
ATP6V1F	0.361749	1.30487e-33	4.20952e-29	0.9	0.841	8
ALDOA	0.352675	7.27822e-33	2.34795e-28	0.917	0.903	8
PLIN2	0.808996	6.25098e-31	2.01656e-26	0.764	0.644	8
CCL4	0.952398	1.80331e-30	5.81748e-26	0.626	0.482	8
IL4I1	0.414703	5.91038e-30	1.90669e-25	0.328	0.161	8
OLR1	0.446655	1.10969e-29	3.57987e-25	0.737	0.591	8
BTG1	0.289949	1.63472e-29	5.27359e-25	0.954	0.912	8
CD63	0.300287	3.52045e-29	1.1357e-24	0.966	0.905	8
LMNA	0.510791	4.27213e-29	1.37819e-24	0.711	0.577	8
TNFAIP3	0.465273	8.914e-29	2.87566e-24	0.694	0.542	8
TYMP	0.347113	1.56626e-27	5.05276e-23	0.93	0.916	8
PPIF	0.401483	6.10265e-27	1.96872e-22	0.531	0.36	8
NINJ1	0.38558	1.48069e-26	4.77671e-22	0.638	0.455	8
CCL4L2	0.809102	1.96546e-25	6.34056e-21	0.543	0.374	8
GSTO1	0.315029	2.0387e-25	6.57685e-21	0.854	0.796	8
BCL2A1	0.376894	3.16419e-24	1.02077e-19	0.761	0.651	8
UPP1	0.347856	5.24107e-24	1.69077e-19	0.699	0.61	8
NFKB1	0.361267	2.1431e-23	6.91366e-19	0.535	0.369	8
CD83	0.282453	2.33344e-23	7.52769e-19	0.762	0.64	8
SLC16A3	0.361749	1.27687e-22	4.11919e-18	0.684	0.599	8
ANXA5	0.299277	2.39962e-22	7.74117e-18	0.903	0.864	8
[truncated: 3,030 more rows]
